# Supplementary material for: Aerobic Exercise Training and VO2max: A Scoping Review of Study Populations and Protocols
Source: J Funct Morphol Kinesiol. 2026 Feb 10;11(1):70. doi: 10.3390/jfmk11010070 (PMC12922157; doi:10.3390/jfmk11010070)
Supplement: Supplementary file 1 [file jfmk-11-00070-s001.zip]

Archive with 1 entries (1 files):
- jfmk-4113226-supplementary-proofreading.xlsx
