# Supplementary material for: Aerobic Exercise Training and VO2max: A Scoping Review of Study Populations and Protocols
Source: J Funct Morphol Kinesiol. 2026 Feb 10;11(1):70. doi: 10.3390/jfmk11010070 (PMC12922157; doi:10.3390/jfmk11010070)
Supplement: Supplementary file 1 [file jfmk-11-00070-s001.zip › jfmk-4113226-supplementary-proofreading.xlsx]

## Sheet: S1- Manuscript Information
Title	Aerobic exercise training and VO2max: A scoping review of study populations and protocols
Authors	Z. Wu, N. Preobrazenski, J.R.M. Renwick, A. Khansari, M.A. LeBedouc, J.M.G. Nutall, A. Mudwi, B. Ross, N. Simpson-Stairs, L.P.R. Beaupre, P.A. Swinton, B.J. Gurd Corresponding author: gurdb@queensu.ca
Affiliations	School of Kinesiology and Health Studies, Queen’s University, Kingston, Ontario, K7L 3N6. Faculty of Medicine, University of Ottawa, Ottawa, Ontario, K1H 8M5. School of Health Sciences, Robert Gordon University, Aberdeen, United Kingdom, AB10 7QE.

## Sheet: S3 - Search Strategy
PubMed
((("exercise training"[Title/Abstract] OR "sprint-interval training"[Title/Abstract] OR "all-out exercise"[Title/Abstract] OR "high intensity intermittent training"[Title/Abstract] OR "high-intensity intermittent exercise"[Title/Abstract] OR "high-intensity interval training"[Title/Abstract] OR "high-intensity interval exercise"[Title/Abstract] OR "high-intensity intermittent exercise"[Title/Abst…
EMBASE
Embase Classic+Embase <1947 to 2021 July 02> 1 exercise training.mp. 2 sprint-interval training.mp. 3 all-out exercise.mp. 4 high intensity intermittent training.mp. 5 high-intensity intermittent exercise.mp. 6 high-intensity interval training.mp. 7 high-intensity interval exercise.mp. 8 high-intensity intermittent exercise.mp. 9 high-intensity interval training.mp. 10 high-intensity interval exe…
27 continuous endurance training.mp. 28 continuous endurance exercise.mp. 29 moderate-intensity continuous training.mp. 30 moderate-intensity continuous exercise.mp. 31 moderate-intensity continuous training.mp. 32 moderate-intensity continuous exercise.mp. 33 fitness training.mp. 34 physical training.mp. 35 physical exercise.mp. 36 plyometric training.mp. 37 plyometric exercise.mp. 38 maximal ox…
52 peak oxygen uptake.mp. 53 physical endurance.mp. 54 physical fitness.mp. 55 VO2max.mp. 56 VO2 max.mp. 57 VO2peak.mp. 58 VO2 peak.mp. 59 VO2.mp. 60 38 or 39 or 40 or 41 or 42 or 43 or 44 or 45 or 46 or 47 or 48 or 49 or 50 or 51 or 52 or 53 or 54 or 55 or 56 or 57 or 58 or 59 61 1 or 2 or 3 or 4 or 5 or 6 or 7 or 8 or 9 or 10 or 11 or 12 or 13 or 14 or 15 or 16 or 17 or 18 or 19 or 20 or 21 or …
68 (((comprehensive* or integrative or systematic*) adj3 (bibliographic* or review* or literature)) or (meta-analy* or metaanaly* or "research synthesis" or ((information or data) adj3 synthesis) or (data adj2 extract*))).ti,ab. or (cinahl or (cochrane adj3 trial*) or embase or medline or psyclit or (psycinfo not "psycinfo database") or pubmed or scopus or "sociological abstracts" or "web of scie…
SCOPUS
( TITLE-ABS ( "exercise training" ) OR TITLE-ABS ( "sprint-interval training" ) OR TITLE-ABS ( "all-out exercise" ) OR TITLE-ABS ( "high intensity intermittent training" ) OR TITLE-ABS ( "high-intensity intermittent exercise" ) OR TITLE-ABS ( "high-intensity interval training" ) OR TITLE-ABS ( "high-intensity interval exercise" ) OR TITLE-ABS ( "interval training" ) OR TITLE-ABS ( "interval exerc…

## Sheet: S7- Study Characteristics
BACKGROUND INFO													GROUP INFO												EXERCISE PRESCRIPTION
													GROUP TYPE						GROUP NAME						How was exercise precribed								WORK INTENSITY						REST INTENSITY						Modality Summary	EXERCISE MODALITY BY GROUP
Study ID	Author	Publication Year	Journal	Title	DOI	Country	Women	Men	Total	Total Calculated	Population Description	Disease	Group 1	Group 2	Group 3	Group 4	Group 5	Group 6	Group 1	Group 2	Group 3	Group 4	Group 5	Group 6	Mode of Exericse	Group 1	Group 2	Group 3	Group 4	Group 5	Group 6	Was Exercise Progressive	Group 1	Group 2	Group 3	Group 4	Group 5	Group 6	Group 1	Group 2	Group 3	Group 4	Group 5	Group 6		Group 1	Group 2	Group 3	Group 4
5505	Pruchnic et al.	2004	Am J Physiol Endocrinol Metab	Exercise training increases intramyocellular lipid and oxidative capacity in older adults.	https://doi.org/10.1152/ajpendo.00769.2007	United States	8	5	13	13	Old (age 51-x); Healthy; Sedentary		Ex						(1) intervention						Cycling; Treadmill; Other: walking, jogging	%VO2 max						Yes	60												MICT	MICT
4603	Després et al.	1991	American Journal of Physiology	Loss of abdominal fat and metabolic response to exercise training in obese women.	https://doi.org/10.1152/ajpendo.1991.261.2.e159	Canada	13	0	13	13	Young (age 18-50); Obese; Other: premenopausal		Ex						(1) exercise						Cycling; Other: walking, aerobic dancing, swimming	%VO2 max						No	55												MICT	MICT
3856	Chesley et al.	1996	American Journal of Physiology - Endocrinology and Metabolism	Regulation of muscle glycogen phosphorylase activity following short-term endurance training.	https://doi.org/10.1152/ajpendo.1996.270.2.e328	Canada	0	8	8	8	Young (age 18-50); Recreationally active; Untrained; Sedentary		Ex						(1) intervention						Cycling	%VO2 max						No	65												MICT	MICT
6046	Seifert et al.	2009	American Journal of Physiology regulatory integrative and comparative physiology	Cerebral oxygenation and metabolism during exercise following three months of endurance training in healthy overweight males.	https://doi.org/10.1152/ajpregu.00277.2009	Denmark	0	17	17	17	Young (age 18-50); Healthy; Sedentary; Overweight		Ex	CON					(1) training	(2) control					Cycling	%VO2 max	N/A CON					No	65	N/A CON											MICT	MICT	N/A CON
5113	Bonne et al.	2014	American journal of physiology. Regulatory, integrative and comparative physiology	Phlebotomy eliminates the maximal cardiac output response to six weeks of exercise training.	https://doi.org/10.1152/ajpregu.00028.2014	Switzerland	0	9	9	9	Young ;Healthy; Recreationally active		Ex						(1) MICT						Cycling	%VO2 max						No	65												MICT	MICT
20613	de Glisezinski et al.	2003	American journal of physiology-endicronology and metabolism	Aerobic training improves exercise-induced lipolysis in SCAT and lipid utilization in overweight men	https://doi.org/10.1152/ajpendo.00152.2003	France	0	11	11	11	Young (age 18-50); Untrained; Overweight		Ex						(1) Diet + exercise						Cycling; Running	%VO2 max						no	67.5												MICT	MICT
19503	Emtner et al.	2003	American journal of respiratory and critical care medicine	Benefits of Supplemental Oxygen in Exercise Training in Nonhypoxemic Chronic Obstructive Pulmonary Disease Patients	https://doi.org/10.1164/rccm.200212-1525oc	United States	11	18	29	29	Old (age 51-x); Untrained; Diseased	COPD	Ex	Ex					(1) oxygen+ exercise	(2) exercise					Cycling	%VO2 max	%VO2 max					yes	75	75											MICT	MICT	MICT
8161	Favier et al.	1995	American Physiology Society	Training in hypoxia vs. training in normoxia in high-altitude natives.	https://doi.org/10.1152/jappl.1995.78.6.2286	Bolivia	0	30	30	30	Young (age 18-50); Healthy; Sedentary; Other: high altitude residents		Ex	Ex	Ex				(1) Hypoxia	(2) Normoxia rel	(3) Normoxia abs				Cycling	%VO2 max	%VO2 max	%VO2 max				No	70	70	70										MICT	MICT	MICT	MICT
30558	Sotiridis et al.	2018	American physiology society	Exercise cardiorespiratory and thermoregulatory responses in normoxic, hypoxic, and hot environment following 10-day continuous hypoxic exposure	https://doi.org/10.1152/japplphysiol.01114.2017	Slovenia	0	12	12	12	Young (age 18-50); Healthy; Recreationally active		Ex						(1) Normoxic VO2						Cycling	%WR max/PPO						no	50												MICT	MICT
3139	Thomas et al.	2007	Applied Physiology, Nutrition, and Metabolism	Interaction of exercise training and n-3 fatty acid supplementation on postprandial lipemia.	https://doi.org/10.1139/h07-021	United States	12	10	22	22	Young (age 18-50); Healthy; Sedentary; Overweight		Ex	CON					(1) n-3 FA supplementation + exercise	(2) n-3 FA/Control					Treadmill; Other: brisk walking, slow jogging	%VO2 max	N/A CON					Yes	60	N/A CON											MICT	MICT	N/A CON
6508	Dolmage & Goldstein	2008	Chest	Effects of one-legged exercise training of patients with COPD.	https://doi.org/10.1378/chest.07-1423	Canada	10	8	18	18	Old (age 51-x); Diseased	COPD	Ex	Ex					(1) Single leg	(2) Double leg					Cycling	%WR max/PPO	%WR max/PPO					No	50	70											MICT	MICT	MICT
1501	Gigliotti et al.	2003	Chest	Exercise training improves exertional dyspnea in patients with COPD: evidence of the role of mechanical factors.	https://doi.org/10.1378/chest.123.6.1794	Italy	2	18	20	20	Old (age 51-x); Diseased	COPD	Ex						(1) EXT						Cycling; Other: Walking, unsupported arm crank	%WR max/PPO						No	80												MICT	MICT
17457	Neary et al.	1994	Clinical Journal of Sport Medicine	Urinary free cortisol as an indicator of exercise training stress	https://doi.org/10.1097/00042752-199407000-00003	Canada	0	27	27	27	Young (age 18-50); Trained; Other: cyclists		Ex						(1) trained						Cycling	%VO2 max						Yes	77.5												MICT	MICT
3422	Schrauwen et al.	2002	Diabetes	The effect of a 3-month low-intensity endurance training program on fat oxidation and acetyl-CoA carboxylase-2 expression.	https://doi.org/10.2337/diabetes.51.7.2220	Netherland	0	6	6	6	Young (age 18-50); Healthy; Untrained		Ex						(1) exercise						Cycling	%VO2 max						No	40												MICT	MICT
21540	Lewis et al.	1980	European Journal of Applied Physiology	Transfer effects of endurance training to exercise with untrained limbs	https://doi.org/10.1007/BF00421760	United States	0	10	10	10	Young (age 18-50); Healthy; Untrained; Sedentary		Ex	Ex					(1) ArmEx	(2) LegEx					Cycling	%VO2 max	%VO2 max					No	77.5	77.5											MICT	MICT	MICT
3690	Gaesser et al.	1984	European Journal of Applied Physiology	Dissociation between VO2max and ventilatory threshold responses to endurance training.	https://doi.org/10.1007/bf00776597	United States	0	6	6	6	Young (age 18-50); Untrained		Ex						(1) exercise						Cycling	%VO2 max						No	70												MICT	MICT
5182	Dwyer and Flynn	2002	Experimental Physiology	Short term aerobic exercise training in young males does not alter sensitivity to a central serotonin agonist.	https://doi.org/10.1113/eph8702176	Australia	0	20	20	20	Young (age 18-50); Untrained		Ex	CON					(1) exercise	(2) control					Cycling	%VO2 max	N/A CON					yes	70	N/A CON											MICT	MICT	N/A CON
3343	Sagiv et al.	1989	Gerontology	Effect of running versus isometric training programs on healthy elderly at rest.	https://doi.org/10.1159/000213002	Israel	0	40	40	40	Old (age 51-x); Healthy; Trained		Ex						(1) Running exercise						Running	%VO2 max						yes	70												MICT	MICT
5751	Mitchell et al.	1996	Immunology	The effect of moderate aerobic training on lymphocyte proliferation.	https://doi.org/10.1055/s-2007-972865	United States	0	21	21	21	Young (age 18-50); Untrained; Sedentary		Ex	CON					(1) ex	(2) control					Cycling	%VO2 max	N/A CON					yes	75	N/A CON											MICT	MICT	N/A CON
4530	Vollaard et al.	2009	J Appl Physiol	Systematic analysis of adaptations in aerobic capacity and submaximal energy metabolism provides a unique insight into determinants of human aerobic performance.	https://doi.org/10.1152/japplphysiol.91453.2008	Sweden	0	24	24	24	Young (age 18-50); Healthy; Sedentary		Ex						(1) intervention						Cycling	%VO2 max						no	70												MICT	MICT
4791	LeBlanc et al.	2004	J Appl Physiol	Effects of 7 wk of endurance training on human skeletal muscle metabolism during submaximal exercise.	https://doi.org/10.1152/japplphysiol.00517.2004	Canada	0	8	8	8	Young (age 18-50); Healthy; Recreationally active		Ex						(1) ex						Cycling	%VO2 max						No	75												MICT	MICT
6687	Avellini et al.	1982	J Appl Physiol Respirat Environ Exerc Physiol	Effects on heat tolerance of physical training in water and on land.	https://doi.org/10.1152/jappl.1982.53.5.1291	United States	0	15	15	15	Young (age 18-50); Untrained; Other: Non heat acclimated		Ex	Ex	Ex				(1) Intervention land	(2) intervention water 32	(3) intervention water 20				Cycling	%VO2 max	%VO2 max	%VO2 max				No	75	75	75										MICT	MICT	MICT	MICT
7138	Montero et al.	2015	J Physiol	Haematological rather than skeletal muscle adaptations contribute to the increase in peak oxygen uptake induced by moderate endurance training.	https://doi.org/10.1113/jp270250	Switzerland	0	16	16	16	Young (age 18-50); Healthy; Untrained		Ex						(1) exercise						Cycling	%WR max/PPO						No	65												MICT	MICT
5083	Lovell et al.	2012	J Steroids	The hormonal response of older men to sub-maximum aerobic exercise: the effect of training and detraining.	https://doi.org/10.1016/j.steroids.2011.12.022	Australia	0	32	32	32	Old (age 51-x); Healthy		Ex	CON					(1) Aerobic training	(2) Control					Cycling	%VO2 max	N/A CON					Yes	60	N/A CON											MICT	MICT	N/A CON
6956	Miyachi et al	2001	Journal of applied physiology	Effects of one-legged endurance training on femoral arterial and venous size in healthy humans.	https://doi.org/10.1152/jappl.2001.90.6.2439	Japan	0	10	10	10	Young (age 18-50); Healthy		Ex						(1) exercise						Other: One legged Cycling	%VO2 max						No	80												MICT	MICT
8349	Pickering et al.	1997	Journal of applied physiology	Effects of endurance training on the cardiovascular system and water compartments in elderly subjects.	https://doi.org/10.1152/jappl.1997.83.4.1300	France	6	4	10	10	Old (age 51-x); Healthy; Sedentary		Ex						(1) ex						Cycling	%VO2 max						yes	67.5												MICT	MICT
12162	Hsu et al.	2019	Journal of Clinical Medicine	Exercise training enhances platelet mitochondrial bioenergetics in stroke patients: A randomized controlled trial	https://doi.org/10.3390/jcm8122186	Taiwan	5	25	30	30	Old (age 51-x); Diseased	stroke	Ex						(1) Exercise training + traditional rehabilitation						Cycling	%VO2 max						No	60												MICT	MICT
25284	Brutsaert et al.	2012	Journal of Developmental Origins of Health and Disease	Response to an aerobic training intervention in young adults depends on ponderal index at birth	https://doi.org/10.1017/s2040174412000177	United States	28	8	36	36	Young (age 18-50)		Ex	Ex					(1) LOWPI	(2) HIGHPI					Cycling	%VO2 max	%VO2 max					Yes	75	75											MICT	MICT	MICT
3718	Webb et al.	1993	Journal of Gerontology	Dissociation of changes in metabolic rate and blood pressure with erythrocyte Na-K pump activity in older men after endurance training.	https://doi.org/10.1093/geronj/48.2.m47	United States	0	17	17	17	Old (age 51-x); Healthy; Sedentary		Ex	CON					(1) Intervention	(2) CTL					Cycling	%VO2 max	N/A CON					Yes	67.5	N/A CON											MICT	MICT	N/A CON
4433	Ryan et al.	2014	Journal of Gerontology: biological sciences	Aerobic exercise plus weight loss improves insulin sensitivity and increases skeletal muscle glycogen synthase activity in older men.	https://doi.org/10.1093/gerona/glt200	United States	0	14	14	14	Old (age 51-x); Healthy; Sedentary; Overweight; Obese; Other (Insulin Resistant)		Ex						(1) diet + exercise						Treadmill	%VO2 max						yes	60												MICT	MICT
6140	Helge et al.	1996	Journal of Physiology	Interaction of training and diet on metabolism and endurance during exercise in man.	https://doi.org/10.1113/jphysiol.1996.sp021309	Denmark	0	20	20	20	Young (age 18-50); Healthy; Untrained		Ex	Ex					(1) Carbohydrate diet	(2) Fat-rich diet					Cycling	%VO2 max	%VO2 max					Yes	67.5	67.5											MICT	MICT	MICT
2556	Chwalbińska-Moneta et al.	2005	Journal of Physiology and Pharmacology	Early effects of short-term endurance training on hormonal responses to graded exercise.	PMID: 15795477	Poland	0	12	12	12	Young (age 18-50); Healthy; Sedentary		Ex						(1) ex						Cycling	%VO2 max						No	70												MICT	MICT
6334	Stannard et al.	2010	Journal of Science and Medicine in Sport	Adaptations to skeletal muscle with endurance exercise training in the acutely fed versus overnight-fasted state.	https://doi.org/10.1016/j.jsams.2010.03.002	New Zealand	8	6	14	14	Young (age 18-50); Healthy; Untrained		Ex	Ex					(1) acutely fed	(2) overnight fasted					Cycling	%VO2 max	%VO2 max					yes	65	65											MICT	MICT	MICT
6966	Glaister et al.	2007	Journal of Strength and Conditioning Research	The influence of endurance training on multiple sprint cycling performance.	https://doi.org/10.1519/r-20676.1	United Kingdom	0	21	21	21	Young (age 18-50); Recreationally active		Ex	CON					(1) Experimental group	(2) Control group					Cycling	%WR max/PPO	N/A CON					Yes	70	N/A CON											MICT	MICT	N/A CON
731	Whittom et al.	1998	Medicine and science in sport and exercise	Histochemical and morphological characteristics of the vastus lateralis muscle in patients with chronic obstructive pulmonary disease.	https://doi.org/10.1097/00005768-199810000-00001	Canada	2	9	11	11	Old (age 51-x); Diseased	COPD	Ex						(1) aerobic exercise						Cycling	%WR max/PPO						No	80												MICT	MICT
6886	Convertino	1983	Medicine and Science in Sports and Exercise	Heart rate and sweat rate responses associated with exercise-induced hypervolemia.	PMID: 6843324	United States	0	8	8	8	Young (age 18-50); Healthy		Ex						(1) ex						Cycling	%VO2 max						No	65												MICT	MICT
4726	Lamarche et al.	1992	Metabolism	Is body fat loss a determinant factor in the improvement of carbohydrate and lipid metabolism following aerobic exercise training in obese women?	https://doi.org/10.1016/0026-0495(92)90017-5	Canada	31	0	31	31	Young (age 18-50); Obese; Other: premenopausal		Ex						(1) exercise						Cycling; Treadmill; Other: swimming, dancing	%VO2 max						no	55												MICT	MICT
7878	Phinney et al.	1988	Metabolism	Effects of aerobic exercise on energy expenditure and nitrogen balance during very low calorie dieting.	https://doi.org/10.1016/0026-0495(88)90011-x	United States	12	0	12	12	Young (age 18-50); Obese		Ex	CON					(1) Exercise + diet	(2) Diet/Control					Cycling	%VO2 max	N/A CON					No	50	N/A CON											MICT	MICT	N/A CON
7427	Keim et al.	1990	Metabolism	Energy expenditure and physical performance in overweight women: response to training with and without caloric restriction.	https://doi.org/10.1016/0026-0495(90)90035-b	United States	10	0	10	10	Young (age 18-50); Healthy; Overweight		Ex	Ex					(1) Diet + Exercise	(2) Exercise					Treadmill	%VO2 max	%VO2 max					No	72.5	72.5											MICT	MICT	MICT
6460	Poehlman et al.	1994	Metabolism	The influence of endurance training on insulin-like growth factor-1 in older individuals.	https://doi.org/10.1016/0026-0495(94)90035-3	United States	8	10	18	18	Old (age 51-x); Healthy		Ex	Ex					(1) Men	(2) Women					Cycling	%VO2 max	%VO2 max					Yes	67.5	67.5											MICT	MICT	MICT
2029	Grandjean et al.	1998	Metabolism	The effects of menopausal status and exercise training on serum lipids and the activities of intravascular enzymes related to lipid transport.	https://doi.org/10.1016/s0026-0495(98)90046-4	United States	37	0	37	37	Young (age 18-50); Old (age 51-x); Untrained ; Other: premeno and postmeno		Ex	Ex					(1) premenopausal	(2) post-menopausal					Other: jogging/brisk walking	%VO2 max	%VO2 max					Yes	62.5	62.5											MICT	MICT	MICT
8459	Wilmore et al.	2001	Metabolism - Clinical and Experimental	Relationship of changes in maximal and submaximal aerobic fitness to changes in cardiovascular disease and non-insulin-dependent diabetes mellitus risk factors with endurance training: the HERITAGE Family Study.	https://doi.org/10.1053/meta.2001.27214	United States	252	250	502	502	Young (age 18-50); Healthy; Sedentary; Other: families		Ex						(1) Exercise						Cycling	%VO2 max						Yes	65												MICT	MICT
7563	Hinton et al.	2006	Metabolism: Clinical and Experimental	Weight-bearing, aerobic exercise increases markers of bone formation during short-term weight loss in overweight and obese men and women.	https://doi.org/10.1016/j.metabol.2006.07.023	United States	13	6	19	19	Young (age 18-50); Sedentary; Overweight; Obese		Ex						(1) exercise						Treadmill	%VO2 max						no	60												MICT	MICT
7196	Colak and Ozcelik	2004	Physiology Research	Effects of short-period exercise training and orlistat therapy on body composition and maximal power production capacity in obese patients.	PMID: 14984314	Turkey	21	3	24	24	Young (age 18-50); Old (age 51-x); Obese		Ex	CON					(1) DO + Exercise group	(2) DO/Control group					Cycling	%WR max/PPO	N/A CON					No	60	N/A CON											MICT	MICT	N/A CON
5757	Tyni-Lenne et al.,	2002	Physiotherapy research international	Beneficial therapeutic effects of physical training and relaxation therapy in women with coronary syndrome X.	https://doi.org/10.1002/pri.239	Sweden	21	0	21	21	young; Old (age 51-x); Diseased	coronary syndrome X, effor induced angina pectoris	Ex	CON	CON				(1) exercise training	(2) relaxation training	(3) control				Cycling	%WR max/PPO	N/A CON	N/A CON				no	50	N/A CON	N/A CON										MICT	MICT	N/A CON	N/A CON
4984	Ade et al.	2013	Respiratory Physiology & Neurobiology	Effects of body posture and exercise training on cardiorespiratory responses to exercise.	https://doi.org/10.1016/j.resp.2013.04.023	United States	0	22	22	22	Young (age 18-50)		Ex	Ex					(1) Upright Training	(2) Head tilted Training					Cycling	%VO2 max	%VO2 max					No	70	70											MICT	MICT	MICT
6844	Ichinose et al.	2011	Scandinavian Journal of Medicine & Science in Sport	Effect of endurance training supplemented with green tea extract on substrate metabolism during exercise in humans.	https://doi.org/10.1111/j.1600-0838.2009.01077.x	Japan	0	12	12	12	Young (age 18-50); Healthy		Ex	Ex					(1) Green tea extract	(2) Placebo					Cycling	%VO2 max	%VO2 max					No	60	60											MICT	MICT	MICT
22662	Neary et al.	1995	Sports Med., Training and Rehab.	Metabolic adaptations in single muscle fibers of competitive endurance cyclists	https://doi.org/10.1080/15438629509512034	Canada	2	6	8	8	Young (age 18-50); Healthy; Trained		Ex						(1) intervention						Cycling	%VO2 max						Yes	80												MICT	MICT
4285	Solomon et al.	2009	The American Journal of Physiology - Endocrinology and Metabolsim	Effects of exercise training and diet on lipid kinetics during free fatty acid-induced insulin resistance in older obese humans with impaired glucose tolerance.	https://doi.org/10.1152/ajpendo.00220.2009	United States	13	3	16	16	Old (age 51-x); Obese; Diseased; Other: weight-stable	impaired glucose tolerance	Ex	Ex					(1) Exercise + eucaloric diet	(2) Exercise + Hypocaloric diet					Cycling	%VO2 max	%VO2 max					No	65	65											MICT	MICT	MICT
7734	Kakiyama et al.	2005	Medicine & Science in Sports & Exercise	Effects of short-term endurance training on aortic distensibility in young males.	https://doi.org/10.1249/01.mss.0000152733.12578.5a	Japan	0	10	10	10	Young (age 18-50); Healthy; Recreationally active		Ex						(1) ex						Cycling	%VO2 max						Yes	65												MICT	MICT
6008	van Aggel-Leijssen et al.	2001	Obesity Research	The effect of low-intensity exercise training on fat metabolism of obese women.	https://doi.org/10.1038/oby.2001.11	Netherland	21	0	21	21	Young; Obese; Healthy		Ex	Ex	CON				(1) upper body obese	(2) lower body obese	(3) UB obesity CON				Cycling	%VO2 max	%VO2 max	N/A CON				No	40	40	N/A CON										MICT	MICT	MICT	N/A CON
96	Giannopoulou et al.	2005	The Journal of Clinical Endocrinology and Metabolism	Exercise is required for visceral fat loss in postmenopausal women with type 2 diabetes.	https://doi.org/10.1210/jc.2004-1782	United States	33	0	33	33	Old (age 51-x); Obese; Diseased; Other: post menopausal	Type 2 diabetes	Ex	Ex	CON				(1) Exercise	(2) Diet+Exercise	(3) Diet/Control				Treadmill	%VO2 max	%VO2 max	N/A CON				No	67.5	67.5	N/A CON										MICT	MICT	MICT	N/A CON
8286	Denis et al.	1982	Int J Sports Med	Effect of 40 weeks of endurance training on the anaerobic threshold.	https://doi.org/10.1055/s-2008-1026089	France	ND	ND	5	5	Young (age 18-50); Healthy		Ex						(1) Ex						Cycling	%VO2 max						No	82.5												MICT	MICT
3868	Vanhees et al.	1982	British heart journal	Influence of beta adrenergic blockade on effects of physical training in patients with ischaemic heart disease.	https://doi.org/10.1016/0002-8703(84)90611-2	Belgium	0	30	30	30	Young (age 18-50); Diseased	previous myocardial infarction	Ex	Ex					(1) treated with beta blockers	(2) treated without beta blockers					Cycling; Running; Other: rowing, callisthenics	%VO2 max	%VO2 max					No	70	70											MICT	MICT	MICT
17502	Katoh et al.	1994	Current Therapeutics Research	Effects of exercise on weight reduction in middle-aged obese women	https://doi.org/10.1016/S0011-393X(05)80277-2	Japan	14	0	14	14	Young (age 18-50); Old (age 51-x); Obese; Diseased	hypertension, NIDDM, impaired glucose tolerance	Ex						(1) Intervention						Cycling; Other: swimming, jogging, and gymnastics	%VO2 max						No	60												MICT	MICT
6071	Trovati et al.	1984	Diabetes Care	Influence of physical training on blood glucose control, glucose tolerance, insulin secretion, and insulin action in non-insulin-dependent diabetic patients.	https://doi.org/10.2337/diacare.7.5.416	Italy	0	5	5	5	Old (age 51-x); Sedentary; Diseased; Untrained	diabetic but non-insulin dependent	Ex						(1) Exercise						Cycling	%VO2 max						No	55												MICT	MICT
4504	Goto et al.	2010	J Appl Physiol	Protein and carbohydrate supplementation during 5-day aerobic training enhanced plasma volume expansion and thermoregulatory adaptation in young men.	https://doi.org/10.1152/japplphysiol.00577.2010	Japan	0	18	18	18	Young (age 18-50); Healthy		Ex	Ex					(1) Placebo + protein	(2) Protein + CHO					Cycling	%VO2 max	%VO2 max					No	70	70											MICT	MICT	MICT
5840	Gaesser & Poole	1986	Medicine and Science in Sports and Exercise	Lactate and ventilatory thresholds: disparity in time course of adaptations to training.	https://doi.org/10.1152/jappl.1986.61.3.999	United States	2	4	6	6	Young (age 18-50); Healthy; Untrained		Ex						(1) exercise						Cycling	%VO2 max						No	75												MICT	MICT
4559	Hsieh et al.	2007	Respirology	Effects of high-intensity exercise training in a pulmonary rehabilitation programme for patients with chronic obstructive pulmonary disease.	https://doi.org/10.1111/j.1440-1843.2007.01077.x	Taiwan	0	34	34	34	Old (age 51-x); Diseased	Chronic obstructive pulmonary disease	Ex	Ex					(1) Failed group	(2) Completed group					Cycling; Other: walking	%VO2 max	%VO2 max					Yes	67.5	67.5											MICT	MICT	MICT
2602	Lan et al.	2011	Respirology	Pulmonary rehabilitation improves exercise capacity and quality of life in underweight patients with chronic obstructive pulmonary disease.	https://doi.org/10.1111/j.1440-1843.2010.01895.x	Taiwan	2	42	44	44	Old (age 51-x); Diseased; Other: underweight and non-underweight	chronic obstructive pulmonary disease	Ex	Ex					(1) Underweight	(2) Non-underweight					Cycling	%VO2 max	%VO2 max					Yes	62.5	62.5											MICT	MICT	MICT
7992	Sedlock et al.	2010	International Journal of Sports Nutrition and Exercise Metabolism	Excess postexercise oxygen consumption after aerobic exercise training.	https://doi.org/10.1123/ijsnem.20.4.336	United States	0	19	19	19	Young (age 18-50); Healthy; Untrained; Sedentary		Ex	CON					(1) exercise	(2) control					Running	%VO2 max	N/A CON					Yes	70	N/A CON											MICT	MICT	N/A CON
7833	Van Aggel-Leijssen et al.	2002	Journal of Applied Physiology	Effect of exercise training at different intensities on fat metabolism of obese men.	https://doi.org/10.1152/japplphysiol.00030.2001	Netherland	0	24	24	24	Young;Healthy; Obese		Ex	Ex	CON				(1) low intensity	(2) high intensity	(3) control				Cycling	%VO2 max	%VO2 max	N/A CON				No	40	70	N/A CON										MICT	MICT	MICT	N/A CON
5669	Verboven et al.	2020	Medicine & Science in Sports & Exercise	Impact of Exercise-Nutritional State Interactions in Patients with Type 2 Diabetes.	https://doi.org/10.1249/mss.0000000000002165	Belgium	0	25	25	25	Young (age 18-50); Old (age 51-x); Sedentary; Diseased	type II diabetes	Ex	Ex					(1) Fasted exercise	(2) Fed exercise					Cycling; Treadmill	%VO2 max	%VO2 max					no	65	65											MICT	MICT	MICT
6471	Pino et al.	2019	American Physiological Society	Endurance training remodels skeletal muscle phospholipid composition and increases intrinsic mitochondrial respiration in men with type 2 diabetes	https://doi.org/10.1152/physiolgenomics.00014.2019	United States	0	8	8	8	Young; Diseased;	T2D	Ex						(1) EX						Treadmill	%VO2 max						Yes	62.5												MICT	MICT
27298	Radikova et al.	2007	Acta Astronautica	The effect of endurance training and subsequent physical inactivity on glycaemic control after oral glucose load and physical exercise in healthy men	https://doi.org/10.1016/j.actaastro.2006.08.011	Poland	0	14	14	14	Young (age 18-50); Healthy; Recreationally active		Ex						(1) intervention						Running	%VO2 max						No	75												MICT	MICT
8427	Svedenhag et al.	1983	Acta Physiol Scan	Dissociation of training effects on skeletal muscle mitochondrial enzymes and myoglobin in man.	https://doi.org/10.1111/j.1748-1716.1983.tb07199.x	Sweden	0	8	8	8	Young (age 18-50); Healthy; Sedentary		Ex						(1) Trained						Cycling	%VO2 max						Yes	67.5												MICT	MICT
6415	Svedenhag et al.	1984	Acta Physiol Scand	Beta-adrenergic blockade and training in healthy men--effects on central circulation.	https://doi.org/10.1111/j.1748-1716.1984.tb07376.x	Sweden	0	16	16	16	Young (age 18-50); Healthy; Sedentary		Ex	Ex					(1) Beta-blockade	(2) Placebo					Cycling	%VO2 max	%VO2 max					Yes	67.5	67.5											MICT	MICT	MICT
2262	Margaritelis et al.	2018	Acta Physiologica	Adaptations to endurance training depend on exercise-induced oxidative stress: exploiting redox interindividual variability.	https://doi.org/10.1111/apha.12898	Greece	0	100	100	100	Young (age 18-50); Recreationally active		Ex	Ex	Ex				(1) High OS	(2) moderate OS	(3) Low-OS				Cycling	%WR max/PPO	%WR max/PPO	%WR max/PPO				No	70	70	70										MICT	MICT	MICT	MICT
3541	Miyachi et al.	1998	Acta Physiologica Scandinavica	Effects of endurance training on the size and blood flow of the arterial conductance vessels in humans.	https://doi.org/10.1046/j.1365-201x.1998.0337f.x	Japan	0	12	12	12	Young (age 18-50); Healthy		Ex	CON					(1) Training group	(2) Control group					Cycling	%VO2 max	N/A CON					Yes	80	N/A CON											MICT	MICT	N/A CON
6293	Kime et al.	2016	Advances in Experimental Medicine and Biology	Muscle Deoxygenation and Its Heterogeneity Changes After Endurance Training.	https://doi.org/10.1007/978-3-319-38810-6_37	Japan	0	9	9	9	Young (age 18-50); Healthy; Untrained		Ex						(1) trained						Cycling	%VO2 max						Yes	60												MICT	MICT
687	Giallauria et al.	2006	Age and Ageing	Favourable effects of exercise training on N-terminal pro-brain natriuretic peptide plasma levels in elderly patients after acute myocardial infarction.	https://doi.org/10.1093/ageing/afl098	Italy	7	33	40	40	Old (age 51-x); Diseased	acute myocardial infarction	Ex	CON					(1) Training group	(2) Control group					Cycling	%VO2 max	N/A CON					No	60	N/A CON											MICT	MICT	N/A CON
8508	Potempa et al.	1995	AHA Journals	Physiological outcomes of aerobic exercise training in hemiparetic stroke patients.	https://doi.org/10.1161/01.STR.26.1.101	United States	19	23	42	42	Young (age 18-50); Old (age 51-x); Diseased	hemispheric stroke	Ex	CON					(1) ex	(2) con					Cycling	%WR max/PPO	N/A CON					Yes	40	N/A CON											MICT	MICT	N/A CON
964	Belardinelli et al.	1999	AHA Journals	Randomized, controlled trial of long-term moderate exercise training in chronic heart failure: effects on functional capacity, quality of life, and clinical outcome.	https://doi.org/10.1161/01.cir.99.9.1173	Italy	11	88	99	99	Old (age 51-x); Diseased	Chronic heart failure	Ex	CON					(1) Group T/training	(2) group NT/nontraining					Cycling	%VO2 max	N/A CON					No	60	N/A CON											MICT	MICT	N/A CON
5917	Madden et al.	1988	Aha journals	Effects of beta-blockade and exercise on cardiovascular and cognitive functioning.	https://doi.org/10.1161/01.hyp.11.5.470	United States	0	24	24	24	Young (age 18-50); Diseased	Mild Hypertension	Ex	Ex	Ex				(1) non selective beta-blocker	(2) selective beta-blocker	(3) Placebo				Cycling; Treadmill	%VO2 max	%VO2 max	%VO2 max				no	77.5	77.5	77.5										MICT	MICT	MICT	MICT
18582	Smith et al.	2001	Aids	Aerobic exercise: Effects on parameters related to fatigue, dyspnea, weight and body composition in HIV-infected adults	https://doi.org/10.1097/00002030-200104130-00004	United Kingdom	8	52	60	60	Young; Diseased	HIV-1	Ex	CON					(1) exercise	(2) control					Running; Walking; Cycling; Stair Stepper; Cross-Country Machine	%VO2 max	N/A CON					No	70	N/A CON											MICT	MICT	N/A CON
7242	Henson et al.	1987	Am J Clin Nutr	Effects of exercise training on resting energy expenditure during caloric restriction.	https://doi.org/10.1093/ajcn/46.6.893	United States	7	0	7	7	Young (age 18-50); Obese		Ex						(1) endurance						Cycling	%VO2 max						No	70												MICT	MICT
16992	Broeder et al.	1992	Am J Clin Nutr	The effects of either high-intensity resistance or endurance training on resting metabolic rate	https://doi.org/10.1093/ajcn/55.4.802	United States	0	47	47	47	Young (age 18-50)		Ex	CON					(1) endurance	(2) control					Treadmill; Other: Walking, jogging, Nautilus machines, free weights	%VO2 max	N/A CON					yes	80	N/A CON											MICT	MICT	N/A CON
5214	van Dale & Saris	1989	Am J Clin Nutr	Repetitive weight loss and weight regain: effects on weight reduction, resting metabolic rate, and lipolytic activity before and after exercise and/or diet treatment.	https://doi.org/10.1093/ajcn/49.3.409	Netherland	20	0	20	20	Young (age 18-50); Obese; Other: euthyroid		Ex	Ex	Ex				(1) DE-Y	(2) DE-NY	(3) D-NY				Other: aerobics, jogging, fitness	%VO2 max	%VO2 max	%VO2 max				No	60	60	60										MICT	MICT	MICT	MICT
4185	O'Neill et al.	1999	Am J Physiol	Effect of endurance exercise on myosin heavy chain gene regulation in human skeletal muscle.	https://doi.org/10.1152/ajpregu.1999.276.2.r414	United States	0	9	9	9	Young (age 18-50);Healthy; Sedentary		Ex						(1) exercise						Cycling	%VO2 max						No	75												MICT	MICT
24494	Dela et al.	2004	Am J Physiol Endocrinol Metab	Physical training may enhance β-cell function in type 2 diabetes	https://doi.org/10.1152/ajpendo.00056.2004	Denmark	0	24	24	24	Young (age 18-50); Old (age 51-x); Diseased	T2D	Ex	Ex					(1) Low secretors	(2) Moderate secretors					Cycling	%VO2 max	%VO2 max					No	75	75					40optionalrest	40optionalrest					MICT	MICT	MICT
662	Kelly et al.	2009	Am J Physiol Endocrinol Metab	The glucose-dependent insulinotropic polypeptide and glucose-stimulated insulin response to exercise training and diet in obesity.	https://doi.org/10.1152/ajpendo.00112.2009	United States	7	12	19	19	Old (age 51-x); Obese		Ex	Ex					(1) Exercise	(2) Exercise+hypocaloric					Cycling; Treadmill	%VO2 max	%VO2 max					No	75	75											MICT	MICT	MICT
9474	Montero et al.	2017	Am J Physiol Regul Integr Comp Physiol	Erythropoiesis with endurance training: Dynamics and mechanisms	https://doi.org/10.1152/ajpregu.00012.2017	Denmark	4	5	9	9	Young (age 18-50); Sedentary; Healthy		Ex						(1) intervention						Cycling	%WR max/PPO						yes	60												MICT	MICT
4831	Headley et al.	2012	American College of Sports Medicine	Exercise training improves HR responses and VO2peak in predialysis kidney patients.	https://doi.org/10.1249/mss.0b013e318268c70c	United States	ND	ND	21	21	Young (age 18-50); Old (age 51-x); Diseased	stage 2-4 chronic kidney disease	Ex	CON					(1) Ex	(2) CON					Cycling; Treadmill	%VO2 max	N/A CON					Yes	55	N/A CON											MICT	MICT	N/A CON
19530	Lee et al.	2005	American diabetes association	Caffeine ingestion is associated with reductions in glucose uptake independent of obesity and type 2 diabetes before and after exercise training	https://doi.org/10.2337/diacare.28.3.566	Canada	0	24	24	24	Young (age 18-50); Old (age 51-x); Sedentary; Obese; Diseased; Other: Lean (BMI <25), Caucasian	Type 2 diabetes	Ex	Ex	Ex				(1) Lean +exercise	(2) obese nondiabetic + exercise	(3) obese diabetic +exercise				Treadmill; Other: walking, jogging	%VO2 max	%VO2 max	%VO2 max				no	60	60	60										MICT	MICT	MICT	MICT
7474	Després et al.	1988	American Heart Association Journals	Heredity and changes in plasma lipids and lipoproteins after short-term exercise training in men.	https://doi.org/10.1161/01.atv.8.4.402	Canada	0	12	12	12	Young (age 18-50); Healthy; Other: Twins		Ex						(1) Ex						Cycling	%VO2 max						No	58												MICT	MICT
6064	Belardinelli et al.	1996	American Heart Journal	Effects of exercise training on left ventricular filling at rest and during exercise in patients with ischemic cardiomyopathy and severe left ventricular systolic dysfunction.	https://doi.org/10.1016/s0002-8703(96)90391-9	Italy	5	38	43	43	Young (age 18-50); Old (age 51-x); Diseased	Ischemic cardiomyopathy; Chronic heart failure	Ex	CON					(1) Ex	(2) Control					Cycling	%VO2 max	N/A CON					No	60	N/A CON											MICT	MICT	N/A CON
5315	Myers et al.	2002	American Heart Journal	Effects of exercise training on left ventricular volumes and function in patients with nonischemic cardiomyopathy: application of magnetic resonance myocardial tagging.	https://doi.org/10.1067/mhj.2002.124401	Switzerland	4	20	24	24	Old (age 51-x); Diseased	nonischemic DCM	Ex	CON					(1) exercise	(2) control					Cycling	%VO2 max	N/A CON					yes	70	N/A CON											MICT	MICT	N/A CON
4649	Tyni-Lenné et al.	1997	American journal of Cardiology	Skeletal muscle endurance training improves peripheral oxidative capacity, exercise tolerance, and health-related quality of life in women with chronic congestive heart failure secondary to either ischemic cardiomyopathy or idiopathic dilated cardiomyopathy	https://doi.org/10.1016/s0002-9149(97)00597-3	Sweden	16	0	16	16	Old (age 51-x); Diseased	Chronic congestive heart failure	Ex	CON					(1) training first	(2) CON					Other: knee extensor ergometer	%WR max/PPO	N/A CON					Yes	70	N/A CON											MICT	MICT	N/A CON
4577	Oberman et al	1995	american journal of cardiology	Efficacy of high-intensity exercise training on left ventricular ejection fraction in men with coronary artery disease (the Training Level Comparison Study).	https://doi.org/10.1016/s0002-9149(99)80189-1	United States	0	186	186	186	Young (age 18-50); Old (age 51-x); Sedentary; Diseased	Coronary artery disease	Ex	Ex					(1) Low intensity	(2) High intensity					Cycling; Other: walking, jogging	%VO2 max	%VO2 max					yes	50	67.5											MICT	MICT	MICT
8530	Wilmore et al.	1985	American journal of cardiology	Cardiorespiratory alterations consequent to endurance exercise training during chronic beta-adrenergic blockade with atenolol and propranolol.	https://doi.org/10.1016/0002-9149(85)91071-9	United States	0	47	47	47	Young (age 18-50); Sedentary; Healthy		Ex	Ex	Ex				(1) Placebo	(2) Propranolol	(3) Atenolol				Cycling; Treadmill; Running; Other: walking, jogging	%VO2 max	%VO2 max	%VO2 max				No	77.5	77.5	77.5										MICT	MICT	MICT	MICT
4536	Kohno et al.	1997	American Journal of Hypertension	Renal depressor mechanisms of physical training in patients with essential hypertension.	https://doi.org/10.1016/s0895-7061(97)00109-x	Japan	13	17	30	30	Young (age 18-50); Diseased	moderate essential hypertension	Ex	Ex					(1) Responders	(2) Nonresponders					Cycling	%VO2 max	%VO2 max					No	75	75											MICT	MICT	MICT
8112	Headley et al.	2014	American Journal of Kidney Disease	Short-term aerobic exercise and vascular function in CKD stage 3: a randomized controlled trial.	https://doi.org/10.1053/j.ajkd.2014.02.022	United States	16	30	46	46	Young (age 18-50); Old (age 51-x); Diseased	Chronic kidney disease, diabetes, hypertension	Ex	CON					(1) Treatment group	(2) Control group					Other: aerobic exercise	%VO2 max	N/A CON					Yes	55	N/A CON											MICT	MICT	N/A CON
5421	Scholten et al	2014	American journal of obstetrics and gynecology	Cardiovascular effects of aerobic exercise training in formerly preeclamptic women and healthy parous control subjects.	https://doi.org/10.1016/j.ajog.2014.04.025	Netherland	44	0	44	44	Young ;Healthy; Diseased	preeclampsia	Ex	Ex					(1) exercise control	(2) exercise + preeclampsia					Cycling	%VO2 max	%VO2 max					Yes	75	75											MICT	MICT	MICT
2648	Motohiro et al.	2005	American Journal of Physical Medicine & Rehabilitation	Cardiovascular adaptations to exercise training after uncomplicated acute myocardial infarction.	https://doi.org/10.1097/01.phm.0000171167.31010.f4	Japan	5	51	56	56	Young (age 18-50); Old (age 51-x); Diseased	postinfarction patients who underwent emergency coronary arteriography	Ex	CON					(1) Training group	(2) Control group					Cycling; Other: walking	%VO2 max	N/A CON					No	70	N/A CON											MICT	MICT	N/A CON
3594	Convertino et al.	1991	Aamerican journal of physiology	Elevated central venous pressure: a consequence of exercise training-induced hypervolemia?	https://doi.org/10.1152/ajpregu.1991.260.2.r273	United States	0	21	21	21	Young (age 18-50); Healthy; Sedentary		Ex	CON					(1) exercise	(2) control					Cycling	%VO2 max	N/A CON					No	77.5	N/A CON											MICT	MICT	N/A CON
6487	Hesketh et al.	2019	American Journal of Physiology - Heart and Circulatory Physiology	Passive heat therapy in sedentary humans increases skeletal muscle capillarization and eNOS content but not mitochondrial density or GLUT4 content.	https://doi.org/10.1152/ajpheart.00816.2018	United Kingdom	0	20	20	20	Young (age 18-50); Sedentary		Ex	CON					(1) MICT	(2) Passive heat therapy/Control					Cycling	%VO2 max	N/A CON					No	65	N/A CON											MICT	MICT	N/A CON
6329	McKenzie et al.	2000	American journal of physiology, endicronology and metabolism	Endurance exercise training attenuates leucine oxidation and BCOAD activation during exercise in humans.	https://doi.org/10.1152/ajpendo.2000.278.4.e580	Canada	6	6	12	12	Young (age 18-50); Healthy; Sedentary		Ex	Ex					(1) male	(2) female					Cycling	%VO2 max	%VO2 max					No	60	60											MICT	MICT	MICT
4214	Tunstall et al.	2002	american journal of physiology-endocrinology and metabolism	Exercise training increases lipid metabolism gene expression in human skeletal muscle.	https://doi.org/10.1152/ajpendo.00475.2001	Australia	4	3	7	7	Young (age 18-50); Healthy; Untrained		Ex						(1) Intervention						Cycling	%VO2 max						No	63												MICT	MICT
10122	Van der Vaart et al.	2018	American Journal of Respiratory and Critical Care Medicine	Sinusoidal high intensity exercise training in patients with COPD and healthy controls	N/A (Abstract)	United States	ND	ND	31	31	Old; Diseased; Healthy	COPD	Ex	Ex	CON				(1) continuous training + COPD	(2) Sinusoidal + COPD	(3) sinusoidal + healthy				ND	%WR max/PPO	%WR max/PPO	N/A CON				no	120	63	N/A CON										MICT	MICT	MICT	N/A CON
14895	Collins et al.	2008	American journal of Respiratory and Critical Care Medicine	Can ventilation-feedback training augment exercise tolerance in patients with chronic obstructive pulmonary disease?	https://doi.org/10.1164/rccm.200703-477OC	United States	ND	ND	64	64	Old (age 51-x); Diseased; Other: PaO2 ⩾ 56 mm Hg at rest; SpO2 ⩾ 85% at peak exercise; stable clinical condition	COPD	Ex	Ex	CON				(1) Ventilation-feedback + training	(2) training	(3) Ventilation-feedback				Cycling; Treadmill	%VO2 max	%VO2 max	N/A CON				Yes	72.5	72.5	N/A CON										MICT	MICT	MICT	N/A CON
7475	Sheldahl et al.	1986	American Physiological Society	Effect of head-out water immersion on response to exercise training.	https://doi.org/10.1016/s0735-1097(87)80127-4	United States	0	22	22	22	Young (age 18-50); Healthy; Sedentary		Ex	Ex	CON				(1) cycle+land	(2) cycle+water	(3) CON				Cycling	%VO2 max	%VO2 max	N/A CON				No	70	70	N/A CON										MICT	MICT	MICT	N/A CON
2886	Krzentowski et al.	1984	American Physiological society	Effect of physical training on utilization of a glucose load given orally during exercise.	https://doi.org/10.1152/ajpendo.1984.246.5.e412	Belgium	0	6	6	6	Young (age 18-50); Healthy; Recreationally active; Untrained		Ex						(1) intervention						Cycling	%VO2 max						No	40												MICT	MICT
7410	Friedlander et al.	1999	American Physiological Society	Endurance training increases fatty acid turnover, but not fat oxidation, in young men.	https://doi.org/10.1152/jappl.1999.86.6.2097	United States	0	19	19	19	Young (age 18-50); Sedentary; Healthy		Ex						(1) ex						Cycling	%VO2 max						Yes	62.5												MICT	MICT
3088	Shoemaker et al.	1996	American physiological society	Failure of prolonged exercise training to increase red cell mass in humans.	https://doi.org/10.1152/ajpheart.1996.270.1.h121	Canada	0	7	7	7	Young (age 18-50); Recreationally active; Untrained; Healthy		Ex						(1) exercise						Cycling	%VO2 max						No	68												MICT	MICT
7666	Poulin et al.	1992	American Physiological Society	Endurance training of older men: responses to submaximal exercise.	https://doi.org/10.1152/jappl.1992.73.2.452	Canada	0	8	8	8	Old (age 51-x); Untrained		Ex						(1) intervention						Treadmill	%VO2 max						No	70												MICT	MICT
3523	Poehlman & Danforth	1991	American physiological society	Endurance training increases metabolic rate and norepinephrine appearance rate in older individuals.	https://doi.org/10.1152/ajpendo.1991.261.2.e233	United States	6	13	19	19	Old (age 51-x); Healthy; Untrained; Recreationally active		Ex						(1) intervention						Cycling	%VO2 max						yes	72.5												MICT	MICT
7253	Hagberg et al.	1989	American Physiology Society	Cardiovascular responses of 70- to 79-yr-old men and women to exercise training.	https://doi.org/10.1152/jappl.1989.66.6.2589	United States	ND	ND	47	47	Old (age 51-x); Healthy; Untrained		Ex	CON					(1) endurance	(2) control					Treadmill; Running; Other: resistance for 2nd group	%VO2 max	N/A CON					yes	67.5	N/A CON											MICT	MICT	N/A CON
8911	Carter et al.	2001	American Physiology Society	Substrate utilization during endurance exercise in men and women after endurance training.	https://doi.org/10.1152/ajpendo.2001.280.6.e898	Canada	8	8	16	16	Young (age 18-50); Healthy		Ex	Ex					(1) Men	(2) Women					Cycling	%VO2 max	%VO2 max					No	60	60											MICT	MICT	MICT
173	Ploughman et al.	2019	American society of neurorehabilitation	Synergistic Benefits of Combined Aerobic and Cognitive Training on Fluid Intelligence and the Role of IGF-1 in Chronic Stroke.	https://doi.org/10.1177/1545968319832605	Canada	16	36	52	52	Old; Diseased	stroke survivors	Ex	Ex	CON	CON			(1) aerobic +cog	(2) Aerobic +games	(3) activity + Cog	(4) Activity + games			Treadmill	%VO2 max	%VO2 max	N/A CON	N/A CON			no	70	70	N/A CON	N/A CON									MICT	MICT	MICT	N/A CON	N/A CON
7856	Petajan et al.	1996	American neurological association	Impact of aerobic training on fitness and quality of life in multiple sclerosis.	https://doi.org/10.1002/ana.410390405	United States	31	15	46	46	Young; Diseased	MS	Ex	CON					(1) exercise	(2) control					Cycling	%VO2 max	N/A CON					No	60	N/A CON											MICT	MICT	N/A CON
8439	Koška et al.	2004	Annals new york academy of sciences	Effects of endurance training on endocrine response to physical exercise after 5 days of bed rest in healthy male subjects.	https://doi.org/10.1196/annals.1296.070	Slovakia	0	15	15	15	Young (age 18-50); Healthy		Ex						(1) endurance						Running	%VO2 max						No	75												MICT	MICT
7244	Landers-Ramos et al.	2016	Appl Physiol Nutr Metab	Short-term exercise training improves flow-mediated dilation and circulating angiogenic cell number in older sedentary adults.	https://doi.org/10.1139/apnm-2015-0637	United States	7	4	11	11	Old (age 51-x); Healthy; Sedentary; Other: postmenopausal		Ex						(1) ex						Treadmill; Running; Other: walking	%VO2 max						No	70												MICT	MICT
8606	Lee et al.	2012	Appl Physiol Nutr Metab	Effects of high-intensity exercise training on body composition, abdominal fat loss, and cardiorespiratory fitness in middle-aged Korean females.	https://doi.org/10.1139/h2012-084	South Korea	22	0	22	22	Young (age 18-50); Healthy; Untrained; Overweight; Obese		Ex	Ex	CON				(1) Low-intensity exercise	(2) High-intensity exercise	(3) Control				Treadmill	%VO2 max	%VO2 max	N/A CON				Yes	50	70	N/A CON										MICT	MICT	MICT	N/A CON
4651	Van Proeyen et al.	2011	Applied Physiology	Beneficial metabolic adaptations due to endurance exercise training in the fasted state.	https://doi.org/10.1152/japplphysiol.00907.2010	Belgium	0	20	20	20	Young (age 18-50); Healthy; Recreationally active		Ex	Ex					(1) Fasted	(2) Carbohydrate-fed					Cycling	%VO2 max	%VO2 max					No	70	70											MICT	MICT	MICT
29600	Fujie et al.	2017	Applied Physiology, Nutrition, and Metabolism	Association between aerobic exercise training effects of serum adropin level, arterial stiffness, and adiposity in obese elderly adults	https://doi.org/10.1139/apnm-2016-0310	Japan	35	37	72	72	Old (age 51-x); Overweight; Obese; Untrained;		Ex						(1) Obese group						Cycling	%VO2 max						No	65												MICT	MICT
6845	Koschate et al	2016	applied physiology: nutrition and metabolism	Faster heart rate and muscular oxygen uptake kinetics in type 2 diabetes patients following endurance training.	https://doi.org/10.1139/apnm-2016-0001	Germany	0	13	13	13	Old (age 51-x); Overweight; Diseased	type 2 diabetes	Ex						(1) exercise						Cycling; Elliptical	%VO2 max						yes	75												MICT	MICT
4845	Sturm et al.	1999	Arch Phys Med Rehabil	Moderate-intensity exercise training with elements of step aerobics in patients with severe chronic heart failure.	https://doi.org/10.1016/s0003-9993(99)90221-6	Austria	4	22	26	26	Young (age 18-50); Old (age 51-x); Diseased; Healthy	Chronic heart failure	Ex	CON					(1) Exercise group	(2) Control group					Cycling; Other: step aerobics	%VO2 max	N/A CON					No	50	N/A CON											MICT	MICT	N/A CON
8774	Soh et al.	2020	Archives of Physical Medicine and Rehabilitation	Randomized Controlled Trial of the Lateral Push-Off Skater Exercise for High-Intensity Interval Training vs Conventional Treadmill Training.	https://doi.org/10.1016/j.apmr.2019.08.480	South Korea	11	25	36	36	Young (age 18-50); Old (age 51-x); Other: minor stroke	stroke	Ex	Ex					(1) skater	(2) aerobic					Treadmill; Other: skater	%VO2 max	%VO2 max					yes	60	60											MICT	MICT	MICT
3728	Wang et al.	2005	Arteriosclerosis, Thrombosis and Vascular Biology	Effects of exercise training and deconditioning on platelet aggregation induced by alternating shear stress in men.	https://doi.org/10.1161/01.atv.15.10.1668	Taiwan	0	30	30	30	Young; Healthy; Sedentary		Ex	CON					(1) training	(2) control					Cycling	%VO2 max	N/A CON					No	60	N/A CON											MICT	MICT	N/A CON
25361	Ahmadi et al.	2013	Asian Journal of Sports Medicine	Changes of serum retinol binding protein 4 levels following 8 weeks moderate aerobic exercise	https://doi.org/10.5812/asjsm.34283	Iran	20	0	20	20	Young (age 18-50); Healthy; Trained		Ex	CON					(1) exercise group	(2) control group					Running	%VO2 max	N/A CON					No	55	N/A CON											MICT	MICT	N/A CON
3662	Farrell and Barboriak	1980	Atherosclerosis	The time course of alterations in plasma lipid and lipoprotein concentrations during eight weeks of endurance training.	https://doi.org/10.1016/0021-9150(80)90008-8	United States	9	7	16	16	Young (age 18-50); Recreationally active; Untrained		Ex	Ex					(1) male ex	(2) female ex					Running	%VO2 max	%VO2 max					No	70	70											MICT	MICT	MICT
8358	Bond et al.	2002	Blood Pressure	Aerobic exercise attenuates an exaggerated exercise blood pressure response in normotensive young adult African-American men.	https://doi.org/10.1080/08037050213765	United States	0	8	8	8	Young (age 18-50); Healthy		Ex						(1) exercise						Cycling	%VO2 max						No	70												MICT	MICT
6638	Vieira et al	2009	Brain, Behavior and immunity	Reduction in trunk fat predicts cardiovascular exercise training-related reductions in C-reactive protein.	https://doi.org/10.1016/j.bbi.2009.01.011	United States	80	47	127	127	Old (age 51-x); Sedentary		Ex	CON					(1) Cardio group	(2) Flex/Control group					Cycling; Other: walking, stair climbing, ellipitical	%VO2 max	N/A CON					Yes	57.5	N/A CON											MICT	MICT	N/A CON
4143	Boss et al.	2010	British Journal of Nutrition	Combined effects of endurance training and dietary unsaturated fatty acids on physical performance, fat oxidation and insulin sensitivity.	https://doi.org/10.1017/s000711450999287x	Switzerland	0	16	16	16	Young (age 18-50); Healthy; Sedentary		Ex	Ex					(1) UFA group	(2) Control group					Cycling	%VO2 max	%VO2 max					Yes	57.5	57.5											MICT	MICT	MICT
7330	Chien et al.	2000	Calcified Tissue International	Efficacy of a 24-week aerobic exercise program for osteopenic postmenopausal women.	https://doi.org/10.1007/s002230001180	Taiwan	43	0	43	43	Young (age 18-50); Old (age 51-x); Diseased; Other: Postmenopausal for at least 6 months	Osteopenia	Ex	CON					(1) Exercise	(2) Control					Treadmill; Other: Stepping exercises	%VO2 max	N/A CON					No	77.5	N/A CON											MICT	MICT	N/A CON
7596	Carter et al.	2001	Can. J. Physiol. Pharmacol.	Changes in skeletal muscle in males and females following endurance training.	https://doi.org/10.1139/y01-008	Canada	8	8	16	16	Young (age 18-50); Healthy		Ex	Ex					(1) male	(2) female					Cycling	%VO2 max	%VO2 max					No	60	60											MICT	MICT	MICT
3971	Mimura et al.	2005	Chest	The effect of residential exercise training on baroreflex control of heart rate and sympathetic nerve activity in patients with acute myocardial infarction.	https://doi.org/10.1378/chest.127.4.1108	Japan	ND	ND	30	30	Old (age 51-x); Diseased	acute myocardial infarction	Ex	CON					(1) exercise	(2) control					Other: walking	%VO2 max	N/A CON					No	60	N/A CON											MICT	MICT	N/A CON
4848	Belardinelli et al.	1998	Circulation	Effects of moderate exercise training on thallium uptake and contractile response to low-dose dobutamine of dysfunctional myocardium in patients with ischemic cardiomyopathy.	https://doi.org/10.1161/01.cir.97.6.553	Italy	4	42	46	46	Old (age 51-x); Diseased	chronic coronary artery disease and impaired LV systolic function (ALVSD)	Ex	CON					(1) intervention	(2) Con					Cycling	%VO2 max	N/A CON					No	60	N/A CON											MICT	MICT	N/A CON
3994	Sullivan et al.	1988	Circulation	Exercise training in patients with severe left ventricular dysfunction. Hemodynamic and metabolic effects.	https://doi.org/10.1161/01.cir.78.3.506	United States	ND	ND	16	16	Young (age 18-50); Old (age 51-x); Diseased	sever left ventricular disfunction	Ex						(1) exercise						Treadmill; Running; Other: stair climbing	%VO2 max						no	75												MICT	MICT
7034	Demopoulos et al.	1997	Circulation	Nonselective β-adrenergic blockade with carvedilol does not hinder the benefits of exercise training in patients with congestive heart failure.	https://doi.org/10.1161/01.cir.95.7.1764	United States	6	17	23	23	Old (age 51-x); Diseased	Chronic Heart Failure	Ex	CON					(1) Ex + Carvedilol	(2) Sed+Carvedilol					Cycling	%VO2 max	N/A CON					yes	50	N/A CON											MICT	MICT	N/A CON
3595	Nishiwaki et al.	2016	Clin Physiol Funct Imaging	The effects of exercise training under mild hypoxic conditions on body composition and circulating adiponectin in postmenopausal women.	https://doi.org/10.1111/cpf.12252	Japan	14	0	14	14	Healhty; Old (age 51-x); Other: Post-menopausal		Ex	Ex					(1) Normoxic group	(2) Hypoxic group					Other: Swimming	%VO2 max	%VO2 max					No	50	50											MICT	MICT	MICT
4141	Giallauria et al.	2008	Clinical Endocrinology	Exercise training improves autonomic function and inflammatory pattern in women with polycystic ovary syndrome (PCOS).	https://doi.org/10.1111/j.1365-2265.2008.03305.x	Italy	120	0	120	120	Young (age 18-50); Diseased	PCOS	Ex	CON					(1) trained	(2) untrained					Cycling	%VO2 max	N/A CON					No	65	N/A CON											MICT	MICT	N/A CON
4202	Orio et al.	2008	Clinical endocrinology	Metabolic and cardiopulmonary effects of detraining after a structured exercise training programme in young PCOS women.	https://doi.org/10.1111/j.1365-2265.2007.03117.x	Italy	64	0	64	64	Young (age 18-50); Overweight; Diseased	PCOS	Ex	Ex					(1) exPCOS-T	(2) exPCOS-DT					Cycling	%VO2 max	%VO2 max					yes	65	65											MICT	MICT	MICT
8339	Zenith et al.	2014	Clinical Gastroenterology and Hepatology	Eight weeks of exercise training increases aerobic capacity and muscle mass and reduces fatigue in patients with cirrhosis.	https://doi.org/10.1016/j.cgh.2014.04.016	Canada	4	15	19	19	Young (age 18-50); Old (age 51-x); Diseased	Cirrhosis	Ex	CON					(1) Exercise	(2) Control					Cycling	%VO2 max	N/A CON					Yes	70	N/A CON											MICT	MICT	N/A CON
7331	Taghizadeh et al.	2018	Clinical Hemorheology and Microcirculation	Effects of endurance training on hsa-miR-223, P2RY12 receptor expression and platelet function in type 2 diabetic patients.	https://doi.org/10.3233/ch-170300	Iran	20	0	20	20	Old (age 51-x); Sedentary; Diseased	T2D	Ex	CON					(1) trained	(2) Control					Treadmill	%VO2 max	N/A CON					Yes	67.5	N/A CON											MICT	MICT	N/A CON
1869	Myers et al.	2001	Clinical Investigations	Effect of exercise training on postexercise oxygen uptake kinetics in patients with reduced ventricular function.	https://doi.org/10.1378/chest.120.4.1206	United States	0	24	24	24	Old (age 51-x); Diseased	myocardial infection	Ex	CON					(1) Exercise	(2) control					Cycling	%VO2 max	N/A CON					yes	65	N/A CON											MICT	MICT	N/A CON
7033	Uusitalo et al.	2002	Clinical Physiology and Functional Imagining	Effects of endurance training on heart rate and blood pressure variability.	https://doi.org/10.1046/j.1475-097x.2002.00414.x	Finland	0	112	112	112	Old (age 51-x); Healthy; Sedentary		Ex	CON					(1) exercise	(2) control					Cycling; Other: swimming, walking, jogging, cross-country skiing	%VO2 max	N/A CON					Yes	50	N/A CON											MICT	MICT	N/A CON
3039	Wang et al.	2015	Clinical Science	Effects of normoxic and hypoxic exercise regimens on monocyte-mediated thrombin generation in sedentary men.	https://doi.org/10.1042/cs20150128	Taiwan	0	40	40	40	Young (age 18-50); Healthy; Sedentary		Ex	Ex					(1) Normoxic	(2) Hypoxic					Cycling	%VO2 max	%VO2 max					No	60	60											MICT	MICT	MICT
17818	Radaelli et al.	1996	Clinical Science	Physical training enhances sympathetic and parasympathetic control of heart rate and peripheral vessels in chronic heart failure	https://doi.org/10.1042/cs0910092supp	United Kingdom	0	12	12	12	Young (age 18-50); Old (age 51-x); Diseased	Severe Heart Failure	Ex	Ex					(1) Healthy+ex	(2) HF+ex					Cycling	%VO2 max	%VO2 max					No	65	65											MICT	MICT	MICT
2849	Böhm et al.	2016	Diabetes	TGF-β Contributes to Impaired Exercise Response by Suppression of Mitochondrial Key Regulators in Skeletal Muscle.	https://doi.org/10.2337/db15-1723	Germany	13	7	20	20	Young (age 18-50); Old (age 51-x); Sedentary; Other: At risk for type 2 diabetes		Ex	Ex	Ex				(1) HRE group	(2) Intermediate group	(3) NRE group				Cycling; Treadmill	%VO2 max	%VO2 max	%VO2 max				No	80	80	80										MICT	MICT	MICT	MICT
2307	Hornsby et al.	1990	Diabetes Care	Hemostatic alterations with exercise conditioning in NIDDM.	https://doi.org/10.2337/diacare.13.2.87	United States	0	13	13	13	Old (age 51-x); Sedentary; Diseased	non-insulin-dependent diabetes	Ex						(1)trained						Cycling; Running; Other: walking	%VO2 max						No	70												MICT	MICT
13457	Pilmark et al.	2021	Diabetologia	The interaction between metformin and physical activity on postprandial glucose and glucose kinetics: a randomised, clinical trial	https://doi.org/10.1007/s00125-020-05282-6	Denmark	15	14	29	29	Young (age 18-50); Old (age 51-x); Overweight; Obese; Diseased	Impaired glucose tolerance	Ex	Ex					(1) Placebo	(2) Metformin					Cycling	%WR max/PPO	%WR max/PPO					No	62.5	62.5											MICT	MICT	MICT
8017	Burns et al.	2007	Diabetologia	Early-onset type 2 diabetes in obese white subjects is characterised by a marked defect in beta cell insulin secretion, severe insulin resistance and a lack of response to aerobic exercise training.	https://doi.org/10.1007/s00125-007-0655-7	Ireland	19	12	31	31	Young (age 18-50); Obese; Diseased; Other: Non-diabetic	Type 2 diabetes	Ex	Ex					(1) Type 2 diabetic group	(2) Non-diabetic Group					Cycling; Treadmill	%VO2 max						No	70	70											MICT	MICT	MICT
5967	Krzemiński et al.	1991	Eur J Appl Physiol	Endurance training slows down the kinetics of heart rate increase in the transition from moderate to heavier submaximal exercise intensities.	https://doi.org/10.1007/bf00571556	Poland	0	7	7	7	Young (age 18-50); Healthy; Sedentary		Ex						(1) endurance						Cycling	%VO2 max						No	60												MICT	MICT
3640	Emonson et al.	1997	Eur J Appl Physiol	Training-induced increases in sea level VO2max and endurance are not enhanced by acute hypobaric exposure.	https://doi.org/10.1007/s004210050206	Australia	0	18	18	18	Healthy; Young (age 18-50); Untrained		Ex	Ex					(1) Sea level group	(2) High altitude group					Cycling	%VO2 max	%VO2 max					No	70	70											MICT	MICT	MICT
2236	Broadbent & Gass	2008	Eur J Appl Physiol	Aerobic training increases the stimulated percentage of CD4+CD25+ in older men but not older women.	https://doi.org/10.1007/s00421-007-0664-8	Australia	18	22	40	40	Healthy; Old (age 51-x); Recreationally active		Ex	Ex	CON	CON			(1) TR male	(2) TR female	(3) Control male	(4) Control female			Cycling	%VO2 max	%VO2 max	N/A CON	N/A CON			No	60	60	N/A CON	N/A CON									MICT	MICT	MICT	N/A CON	N/A CON
2631	Denis et al.	1988	Eur J Appl Physiol	Comparison of incremental and steady state tests of endurance training.	https://doi.org/10.1007/bf00417996	France	2	7	9	9	Young (age 18-50); Healthy; Recreationally active		Ex						(1) ex						Cycling	%VO2 max						No	75												MICT	MICT
6209	Messonnier et al.	2005	Eur J Appl Physiol	Are the effects of training on fat metabolism involved in the improvement of performance during high-intensity exercise?	https://doi.org/10.1007/s00421-005-1325-4	France	2	6	8	8	Young (age 18-50); Healthy; Sedentary		Ex						(1) MICT						Cycling	%WR max/PPO						Yes	70												MICT	MICT
2058	Giallauria et al.	2012	Eur J Preventative Cardiol	Effects of exercise training started within 2 weeks after acute myocardial infarction on myocardial perfusion and left ventricular function: a gated SPECT imaging study.	https://doi.org/10.1177/1741826711425427	Italy	4	46	50	50	Young (age 18-50); Old (age 51-x); Diseased	STEMI, undergone PCTA (percutaneous transluminal coronary angioplasty)	Ex	CON					(1) Training group	(2) Control group					Cycling	%VO2 max	N/A CON					Yes	65	N/A CON											MICT	MICT	N/A CON
6590	Lim et al.	1998	European Heart Journal	Effects of percutaneous balloon mitral valvuloplasty and exercise training on the kinetics of recovery oxygen consumption after exercise in patients with mitral stenosis.	https://doi.org/10.1053/euhj.1998.1146	South Korea	24	6	30	30	Young; Old; Healthy; Untrained; Diseased	Severe mitral stenosis	Ex	CON					(1) mitral exercise	(2) mitral non-trained CON healthy					Cycling	%VO2 max	N/A CON					Yes	62.5	N/A CON											MICT	MICT	N/A CON
18620	Belardinelli et al.	2001	European heart journal	Effects of dipyridamole on coronary collateralization and myocardial perfusion in patients with ischaemic cardiomyopathy	https://doi.org/10.1053/euhj.2000.2446	Italy	0	30	30	30	Young (age 18-50); Old (age 51-x); Diseased	Coronary Artery Disease; left ventricular dysfunction	Ex	CON					(1) ex +dipyridamole	(2) Con					Cycling	%VO2 max	N/A CON					no	60	N/A CON											MICT	MICT	N/A CON
21514	Kiens et al.	1980	European jounal of clinical investigation	Increased plasma HDL-cholesterol and apo A-1 in sedentary middle-aged men after physical conditioning	https://doi.org/10.1111/j.1365-2362.1980.tb00021.x	Denmark	0	37	37	37	Young (age 18-50); Healthy; Sedentary		Ex	CON					(1) training	(2) control					Running; Other: swimming, gymnastics, games	%VO2 max	N/A CON					No	82.5	N/A CON											MICT	MICT
8040	Green et al.	1991	European journal of applied physiology	Early adaptations in gas exchange, cardiac function and haematology to prolonged exercise training in man.	https://doi.org/10.1007/bf00760795	Canada	0	8	8	8	Young (age 18-50); Healthy; Recreationally active		Ex						(1) exercise						Cycling	%VO2 max						no	59												MICT	MICT	N/A CON
4481	Rhind et al.	1996	European Journal of Applied Physiology	Effects of moderate endurance exercise and training on in vitro lymphocyte proliferation, interleukin-2 (IL-2) production, and IL-2 receptor expression.	https://doi.org/10.1007/bf02226932	Canada	0	15	15	15	Young (age 18-50); Sedentary; Healthy		Ex	CON					(1) Intervention	(2) Control					Cycling	%VO2 max	N/A CON					No	67.5	N/A CON											MICT	MICT
8549	Sugawara et al.	2001	European Journal of Applied Physiology	Change in post-exercise vagal reactivation with exercise training and detraining in young men.	https://doi.org/10.1007/s004210100443	Japan	0	10	10	10	Young (age 18-50); Healthy; Untrained		Ex						(1) trained						Cycling	%VO2 max						Yes	65												MICT	MICT	MICT
4880	Keramidas et al.	2010	European Journal of Applied Physiology	Respiratory muscle endurance training: effect on normoxic and hypoxic exercise performance.	https://doi.org/10.1007/s00421-009-1286-0	Slovenia	0	18	18	18	Young (age 18-50); Healthy		Ex	Ex					(1) Ex	(2) Ex + RMT					Cycling	%WR max/PPO	%WR max/PPO					No	50	50											MICT	MICT	N/A CON
5284	Cheung & McLellan	1998	European Journal of Applied Physiology	Influence of short-term aerobic training and hydration status on tolerance during uncompensable heat stress.	https://doi.org/10.1007/s004210050386	Canada	0	15	15	15	Young (age 18-50); Healthy		Ex	CON					(1) Training group	(2) Control group					Treadmill	%VO2 max	N/A CON					No	62.5	N/A CON											MICT	MICT	MICT
23255	Masuda et al.	2001	European Journal of Applied Physiology	Endurance training under 2500-m hypoxia does not increase myoglobin content in human skeletal muscle	https://doi.org/10.1007/s004210100471	Japan	0	14	14	14	Young (age 18-50); Sedentary		Ex	Ex					(1) Normobaric group	(2) Hypobaric group					Cycling	%VO2 max	%VO2 max					Yes	65	65											MICT	MICT
2916	Pivarnik and Senay	1986	European journal of applied physiology	Effects of exercise detraining and deacclimation to the heat on plasma volume dynamics.	https://doi.org/10.1007/bf00715009	United States	0	16	16	16	Young (age 18-50); Healthy; Untrained		Ex						(1) Ex						Cycling	%VO2 max						No	60												MICT	MICT
7465	Currie et al.	2009	European Journal of Applied Physiology	Effects of short-term endurance exercise training on vascular function in young males.	https://doi.org/10.1007/s00421-009-1116-4	Canada	0	14	14	14	Young (age 18-50); Recreationally active		Ex						(1) Exercise						Cycling	%VO2 max						No	65												MICT	MICT
5210	O'Connor et al.	1993	European Journal of Applied Physiology	Influence of training on sleeping heart rate following daytime exercise.	https://doi.org/10.1007/BF00377702	United States	0	9	9	9	Young (age 18-50); Untrained		Ex						(1) Intervention						Cycling	%VO2 max						Yes	75												MICT	MICT	N/A CON
6783	Aoyagi et al.	1994	European Journal of Applied Physiology	Effects of endurance training and acclimation on heat tolerance in exercising men wearing protective clothing.	https://doi.org/10.1080/001401398187071	Canada	0	16	16	16	Young (age 18-50); Healthy		Ex	CON					(1) ET/intervention	(2) UT/control					Treadmill	%VO2 max	N/A CON					Yes	70	N/A CON											MICT	MICT	N/A CON
8140	Shinkai et al.	1994	European Journal of Applied Physiology	Effects of 12 weeks of aerobic exercise plus dietary restriction on body composition, resting energy expenditure and aerobic fitness in mildly obese middle-aged women.	https://doi.org/10.1007/bf00376775	Japan	32	0	32	32	Young;Old;Overweight; Other: housewives		Ex	CON					(1) Exercise + diet	(2) Control					Cycling; Other: walking, jogging, swimming	%VO2 max	N/A CON					no	55	N/A CON											MICT	MICT
6697	Tabata et al.	1990	European Journal of Applied Physiology	Effect of physical training on the responses of serum adrenocorticotropic hormone during prolonged exhausting exercise.	https://doi.org/10.1007/bf00357597	Japan	0	5	5	5	Young (age 18-50)		Ex						(1) Exercise						Cycling	%VO2 max						No	90												MICT	MICT	N/A CON
1042	Choo et al.	2007	European Journal of Cardiovascular Nursing	Improved quality of life with cardiac rehabilitation for post-myocardial infarction patients in Korea.	https://doi.org/10.1016/j.ejcnurse.2006.07.004	South Korea	11	49	60	60	Young (age 18-50); Old (age 51-x); Diseased	Myocardial infarction	Ex	CON					(1) CRP group	(2) Control group					Cycling; Treadmill; Other: Stair master, arm ergometer	%VO2 max	N/A CON					Yes	62.5	N/A CON											MICT	MICT	N/A CON
931	Giallauria et al.	2008	European Journal of Cardiovascular Prevention and Rehabilitation	Left ventricular remodelling in patients with moderate systolic dysfunction after myocardial infarction: favourable effects of exercise training and predictive role of N-terminal pro-brain natriuretic peptide.	https://doi.org/10.1097/hjr.0b013e3282f00990	Italy	17	44	61	61	Old (age 51-x); Diseased	acute myocardial infarction	Ex	CON					(1) Training group	(2) Control group					Cycling	%VO2 max	N/A CON					Yes	65	N/A CON											MICT	MICT	N/A CON
5644	Allemann et al.	2005	European Journal of Cardiovascular Prevention and Rehabilitation	Effect of mild endurance exercise training and pravastatin on peripheral vasodilatation of forearm resistance vessels in patients with coronary artery disease.	https://doi.org/10.1097/01.hjr.0000173104.83732.ec	Switzerland	0	28	28	28	Young (age 18-50); Old (age 51-x); Sedentary; Diseased	Coronary Artery Disease	Ex	CON					(1) Exercise	(2) Pravastatin control					Cycling; Running	%VO2 max	N/A CON					No	37.5	N/A CON											MICT	MICT	MICT	N/A CON	N/A CON
788	Belardinelli et al.	2008	European Journal of Cardiovascular Prevention and Rehabilitation	Trimetazidine potentiates the effects of exercise training in patients with ischemic cardiomyopathy referred for cardiac rehabilitation.	https://doi.org/10.1097/hjr.0b013e328304feec	Italy	19	97	116	116	Old (age 51-x); Diseased	Ischemic cardiomyopathy	Ex	Ex	CON	CON			(1) Trimetazidine + exercise	(2) Exercise	(3) Trimetazidine	(4) Control			Cycling	%VO2 max	%VO2 max	N/A CON	N/A CON			No	60	60	N/A CON	N/A CON									MICT	MICT	N/A CON
5719	Maria Sarullo et al.	2006	European Journal of Cardiovascular Prevention and Rehabilitation	Effect of physical training on exercise capacity, gas exchange and N-terminal pro-brain natriuretic peptide levels in patients with chronic heart failure.	https://doi.org/10.1097/01.hjr.0000238396.42718.61	Italy	15	45	60	60	Young (age 18-50); Old (age 51-x); Diseased	Stable chronic heart failure	Ex	CON					(1) Training group	(2) Control group					Cycling	%VO2 max	N/A CON					No	65	N/A CON											MICT	MICT	N/A CON
2681	Giallauria et al.	2013	European Journal of Nuclear Medicine and Molecular Imaging	Exercise training early after acute myocardial infarction reduces stress-induced hypoperfusion and improves left ventricular function.	https://doi.org/10.1007/s00259-012-2302-x	Italy	6	40	46	46	Young (age 18-50); Old (age 51-x); Diseased	ST elevation acute myocardial infarction	Ex	CON					(1) Training	(2) Control					Cycling	%VO2 max	N/A CON					No	65	N/A CON											MICT	MICT
3005	Howald et al.	1985	European Journal of Physiology	Influences of endurance training on the ultrastructural composition of the different muscle fiber types in humans.	https://doi.org/10.1007/bf00589248	Switzerland	5	5	10	10	Young (age 18-50)		Ex						(1) Intervention						Cycling	%VO2 max						No	72												MICT	MICT	MICT	N/A CON	N/A CON
4049	Belardinelli et al.	2006	European Society of Cardiology	Moderate exercise training improves functional capacity, quality of life, and endothelium-dependent vasodilation in chronic heart failure patients with implantable cardioverter defibrillators and cardiac resynchronization therapy.	https://doi.org/10.1097/01.hjr.0000230104.93771.7d	Italy	0	52	52	52	Young; Old (age 51-x); Diseased	Chronic Heart Failure	Ex	Ex	CON	CON			(1) Exercise CRT	(2) Exercise	(3) Control CRT	(4) Control			Cycling	%VO2 max	%VO2 max	N/A CON	N/A CON			No	60	60	N/A CON	N/A CON									MICT	MICT	MICT
16999	Scalvini et al.	1992	Exercise and Cardiac Rehabilitation	Physical rehabilitation in coronary patients who have suffered from episodes of cardiac failure	https://doi.org/10.1159/000175034	Italy	0	12	12	12	Old (age 51-x); Diseased;	Left ventricular dysfunction; heart failure	Ex	Ex					(1) Group B	(2) Group C					Cycling	%WR max/PPO	%WR max/PPO					yes	70	70											MICT	MICT
4550	Wilms et al.	2015	experimental and clinical endocrinology and diabetes	Plasma omentin-1 levels are related to exercise performance in obese women and increase upon aerobic endurance training.	https://doi.org/10.1055/s-0034-1398504	Switzerland	13	0	13	13	Young (age 18-50); Obese		Ex						(1) exercise						Cycling; Treadmill	%VO2 max						No	70												MICT	MICT	N/A CON
7381	Ichinose et al.	2009	Experimental Physiol	Enhanced heat loss responses induced by short-term endurance training in exercising women.	https://doi.org/10.1113/expphysiol.2008.043810	Japan	16	0	16	16	Young (age 18-50); Healthy; Untrained; Sedentary		Ex	CON					(1) ex	(2) cntl					Cycling	%VO2 max	N/A CON					No	60	N/A CON											MICT	MICT	MICT
11120	Aye et al.	2018	Frontiers in endocrinology	Dynamic change in insulin resistance induced by free fatty acids is unchanged though insulin sensitivity improves following endurance exercise in PCOS	https://doi.org/10.3389/fendo.2018.00592	United Kingdom	22	0	22	22	Young (age 18-50); Diseased	PCOS	Ex	Ex					(1) PCOS + exercise	(2) Control + exercise					Treadmill	%VO2 max	%VO2 max					no	60	60											MICT	MICT	N/A CON
29334	Bär et al.	2016	Frontiers in Neuroscience	Hippocampal-brainstem connectivity associated with vagal modulation after an intense exercise intervention in healthy men	https://doi.org/10.3389/fnins.2016.00145	Germany	0	34	34	34	Young (age 18-50); Healthy		Ex	CON					(1) exercise	(2) control					Cycling	%VO2 max	N/A CON					yes	77	N/A CON											MICT	MICT
26026	Aoi et al.	2013	Frontiers in Physiology	Muscle-enriched micro RNA miR-486 decreases in circulation in response to exercise in young men	https://doi.org/10.3389/fphys.2013.00080	Japan	0	10	10	10	Young (age 18-50); Healthy; Recreationally active		Ex						(1) intervention						Cycling	%VO2 max						No	70												MICT	MICT	MICT
12001	Mikkelsen et al.	2019	Frontiers in Physiology	Prolonged Heat Acclimation and Aerobic Performance in Endurance Trained Athletes	https://doi.org/10.3389/fphys.2019.01372	Denmark	0	21	21	21	Young (age 18-50); Trained		Ex	Ex					(1) heat training	(2) training					Cycling	%VO2 max	%VO2 max					No	60	60											MICT	MICT	N/A CON
5955	Maiorana et al.	2011	Hypertension	The impact of exercise training on conduit artery wall thickness and remodeling in chronic heart failure patients.	https://doi.org/10.1161/hypertensionaha.110.163022	Australia	4	32	36	36	Old (age 51-x); Untrained;Diseased	CHF	Ex	CON					(1) Aerobic trained	(2) Control group					Cycling; Treadmill	%VO2 max	N/A CON					Yes	60	N/A CON											MICT	MICT
1762	Gaesser and Poole	1988	Int J Sports Med	Blood lactate during exercise: time course of training adaptation in humans.	https://doi.org/10.1055/s-2007-1025023	United States	2	11	13	13	Young (age 18-50); Untrained		Ex						(1) intervention						Cycling	%VO2 max						No	70												MICT	MICT	N/A CON
15148	Kargotich et al.	2007	Int J Sports Med	Monitoring 6 weeks of progressive endurance training with plasma glutamine	https://doi.org/10.1055/s-2006-924218	Australia	0	20	20	20	Young (age 18-50); Recreationally active; Untrained		Ex	CON					(1) ex	(2) control					Cycling	%VO2 max	N/A CON					Yes	70	N/A CON											MICT	MICT	MICT	MICT
6812	Przyklenk et al.	2017	Int J Sports Med	Endurance Exercise in Hypoxia, Hyperoxia and Normoxia: Mitochondrial and Global Adaptations.	https://doi.org/10.1055/s-0043-106740	Germany	0	11	11	11	Young (age 18-50); Healthy; Recreationally active; Untrained		Ex	Ex	Ex				(1) Hypoxia	(2) Hyperoxia	(3) Normoxia				Cycling	%WR max/PPO	%WR max/PPO	%WR max/PPO				yes	57.5	57.5	57.5										MICT	MICT
3518	Krzeminski et al.	1989	Int. J. Sports Med.	Effect of endurance training on cardiovascular response to static exercise performed with untrained muscles.	https://doi.org/10.1055/s-2007-1024929	Poland	0	18	18	18	Young (age 18-50); Healthy		Ex						(1) endurance						Cycling	%VO2 max						Yes	62.5												MICT	MICT	N/A CON
5081	Giallauria et al.	2016	Intern Emerg Med	Exercise training improves cardiopulmonary and endothelial function in women with breast cancer: findings from the Diana-5 dietary intervention study.	https://doi.org/10.1007/s11739-015-1259-8	Italy	51	0	51	51	Young (age 18-50); Old (age 51-x); Diseased	Breast Cancer	Ex	CON					(1) Training group	(2) Control group					Cycling; Treadmill	%VO2 max	N/A CON					No	65	N/A CON											MICT	MICT	MICT
6604	Szmedra et al.	1994	International journal of cardiology	Response of patients with coronary artery disease stratified by ejection fraction following short-term training.	https://doi.org/10.1016/0167-5273(94)90243-7	United States	5	9	14	14	Old;Untrained; Diseased	ischemic heart disease and varied left ventricular function	Ex	Ex					(1) normal ejection fraction	(2) diminished ejection fraction					Cycling; Treadmill; Other: rowing	%VO2 max	%VO2 max					No	70	70											MICT	MICT	MICT
6395	Bates et al.	2013	International Journal of Cardiology	Defining cardiac adaptations and safety of endurance training in patients with m.3243A>G-related mitochondrial disease.	https://doi.org/10.1016/j.ijcard.2013.05.062	United Kingdom	8	12	20	20	Young (age 18-50); Old (age 51-x); Diseased	Mitochondrial Disease; m.3243A>G mutation	Ex	Ex					(1) Exercise	(2) HealthyCon+ex					Cycling	%VO2 max						Yes	75	75											MICT	MICT	MICT
1521	Wang et al.	2014	International Journal of Cardiology	Hypoxic exercise training improves cardiac/muscular hemodynamics and is associated with modulated circulating progenitor cells in sedentary men.	https://doi.org/10.1016/j.ijcard.2013.11.005	Taiwan	0	40	40	40	Young (age 18-50); Healthy; Sedentary		Ex	Ex					(1) normoxic	(2) hypoxic					Cycling	%VO2 max	%VO2 max					No	60	60											MICT	MICT	N/A CON
5441	Bernardi et al.	2007	International Journal of Cardiology	Effects of physical training on cardiovascular control after heart transplantation.	https://doi.org/10.1016/j.ijcard.2006.07.032	Italy	ND	ND	24	24	Old (age 51-x); Other: Heart transplant		Ex	CON					(1) training group	(2) control group					Cycling	%VO2 max	N/A CON					No	65	N/A CON											MICT	MICT	N/A CON
1320	Belardinelli et al.	2005	International Journal of Cardiology	Effects of short-term moderate exercise training on sexual function in male patients with chronic stable heart failure.	https://doi.org/10.1016/j.ijcard.2004.05.020	Italy	0	59	59	59	Old (age 51-x); Diseased	Stable chronic heart failure	Ex	CON					(1) MICT	(2) Control					Cycling	%VO2 max	N/A CON					No	60	N/A CON											MICT	MICT	N/A CON
8654	Westhoff-Bleck et al.	2013	International Journal of Cardiology	Aerobic training in adults after atrial switch procedure for transposition of the great arteries improves exercise capacity without impairing systemic right ventricular function.	https://doi.org/10.1016/j.ijcard.2013.10.009	Germany	9	31	40	40	Young (age 18-50); Other: previous atrial redirection surgery for D-TGA		Ex	CON					(1) exercise	(2) control					Cycling	%VO2 max	N/A CON					Yes	50	N/A CON											MICT	MICT
2635	Rengo et al.	2014	International journal of cardiology	Changes of plasma norepinephrine and serum N-terminal pro-brain natriuretic peptide after exercise training predict survival in patients with heart failure.	https://doi.org/10.1016/j.ijcard.2013.12.024	Italy	77	144	221	221	Old (age 51-x); Diseased	Heart Failure	Ex						(1) exercise						Cycling	%VO2 max						Yes	55												MICT	MICT
5895	Kanaley et al.	2014	International Journal of Obesity	Short-term aerobic exercise training increases postprandial pancreatic polypeptide but not peptide YY concentrations in obese individuals.	https://doi.org/10.1038/ijo.2013.84	United States	11	2	13	13	Young (age 18-50); Healthy; Obese		Ex						(1) exercise						Treadmill	%VO2 max						no	70												MICT	MICT
8087	Stratton et al.	2009	International Journal of Sports Medicine	Treadmill Velocity Best Predicts 5000-m Run Performance.	https://doi.org/10.1055/s-2008-1038761	Australia	22	17	39	39	Young (age 18-50); Untrained		Ex						(1) exercise						Treadmill	%VO2 max						No	75												MICT	MICT	MICT
19647	El-Sayed & Younesian	2005	international Spinal Cord Societ	Lipid profiles are influenced by arm cranking exercise and training in individuals with spinal cord injury	https://doi.org/10.1038/sj.sc.3101698	United Kingdom	ND	ND	12	12	Young; Diseased	spinal cord injury	Ex	Ex					(1) spinal cord injury	(2) normal					Other: arm cranking	%VO2 max	%VO2 max					no	62.5	62.5											MICT	MICT
785	Baynard et al.	2008	Intregrative Physiology	Short-term training effects on diastolic function in obese persons with the metabolic syndrome.	https://doi.org/10.1038/oby.2008.212	United States	ND	ND	31	31	Young (age 18-50); Old (age 51-x); Obese; Diseased	Metabolic syndrome	Ex	Ex					(1) Nonmetabolic	(2) Metabolic					Treadmill	%VO2 max	%VO2 max					Yes	72.5	72.5											MICT	MICT
20543	Degache et al.	2005	Isokinetics and Exercise Science	Endurance training increases aerobic capacity but does not affect isokinetic leg muscle strength in chronic heart failure	https://doi.org/10.3233/IES-2005-0187	France	3	8	11	11	Young (age 18-50); Old (age 51-x); Diseased	Chronic Congestive Heart Failure	Ex						(1) intervention						Cycling	%WR max/PPO						No	65												MICT	MICT	MICT
6443	Demopoulos et al.	1997	J Am Coll Cardiol	Exercise training in patients with severe congestive heart failure: enhancing peak aerobic capacity while minimizing the increase in ventricular wall stress.	https://doi.org/10.1016/s0735-1097(96)00526-8	United States	7	9	16	16	Young (age 18-50); Old (age 51-x); Diseased	severe congestive heart failure	Ex						(1) endurance						Cycling	%VO2 max						No	65												MICT	MICT
7760	Murias et al.	2010	J Appl Physiol	Time course and mechanisms of adaptations in cardiorespiratory fitness with endurance training in older and young men.	https://doi.org/10.1152/japplphysiol.01152.2009	Canada	0	16	16	16	Young (age 18-50); Old (age 51-x); Healthy; Recreationally active; Untrained		Ex	Ex					(1) old	(2) young					Cycling	%VO2 max	%VO2 max					Yes	70	70											MICT	MICT
16472	Pivarnik & Senay	1986	J Cardiopulmonary Rehabil	Effect of endurance training and heat acclimation on perceived exertion during exercise	https://doi.org/10.1080/001401398187071	United States	0	14	14	14	Young (age 18-50); Healthy; Untrained		Ex						(1) ex						Cycling	%VO2 max						No	60												MICT	MICT	N/A CON
7755	Bourlier et al	2013	J Clin Endocrinol Metab	Enhanced glucose metabolism is preserved in cultured primary myotubes from obese donors in response to exercise training.	https://doi.org/10.1210/jc.2013-1727	France	0	5	5	5	Young;Obese; Other: middle aged		Ex						(1) intervention						Cycling; Running	%VO2 max						yes	60												MICT	MICT	N/A CON
2340	Murray et al.	2006	J of Human Hypertension	Rapid onset and offset of circulatory adaptations to exercise training in men.	https://doi.org/10.1038/sj.jhh.1001970	Ireland	0	30	30	30	Young (age 18-50); Healthy; Sedentary		Ex	CON					(1) ex	(2) control					Cycling	%VO2 max	N/A CON					Yes	60	N/A CON											MICT	MICT	MICT	MICT	MICT
26370	Kim & Jung	2014	J Phys Ther Sci	Effect of aerobic exercise on risk factors of cardiovascular disease and the apolipoprotein B / apolipoprotein A-1 ratio in obese woman	https://doi.org/10.1589/jpts.26.1825	South Korea	32	0	32	32	Young (age 18-50); Sedentary; Obese		Ex	CON					(1) ex	(2) control					Other: Walking	%VO2 max	N/A CON					No	55	N/A CON											MICT	MICT	N/A CON
8851	Montero & Lundby	2017	J Physiol	Refuting the myth of non-response to exercise training: 'non-responders' do respond to higher dose of training.	https://doi.org/10.1113/jp273480	Switzerland	0	78	78	78	Young (age 18-50); Healthy		Ex	Ex	Ex	Ex	Ex		(1) Group 1	(2) Group 2	(3) Group 3	(4) Group 4	(5) Group 5		Cycling	%WR max/PPO	%WR max/PPO	%WR max/PPO	%WR max/PPO	%WR max/PPO		No	65	65	65	65	65								MICT	MICT
3573	Koukouvou et al.	2004	J Rehabilitations Med	Quality of life, psychological and physiological changes following exercise training in patients with chronic heart failure.	https://doi.org/10.1080/11026480310015549	Greece	0	26	26	26	Young (age 18-50); Old (age 51-x); Diseased	chronic heart failure	Ex	CON					(1) Training group	(2) Control group					Cycling; Treadmill; Other: walking, jogging, calisthenics, stair climber, step-aerobic exercise	%VO2 max	N/A CON					Yes	60	N/A CON											MICT	MICT
1021	Parcell et al.	2009	J Strength Cond Res	Structural protein alterations to resistance and endurance cycling exercise training.	https://doi.org/10.1519/jsc.0b013e318198fd62	United States	0	12	12	12	Young (age 18-50); Recreationally active; Untrained		Ex						(1) Endurance training						Cycling	%VO2 max						Yes	70												MICT	MICT	N/A CON
6484	Takahara et al.	1999	J UOEH	Physical training augments plasma catecholamines and natural killer cell activity.	https://doi.org/10.7888/juoeh.21.277	Japan	16	0	16	16	Young (age 18-50); Healthy; Sedentary		Ex						(1) ex						Treadmill	%VO2 max						no	50												MICT	MICT
4907	McDonald et al.	1993	J Appl Physiol	Baroreflex function and cardiac structure with moderate endurance training in normotensive men.	https://doi.org/10.1152/jappl.1993.74.5.2469	Canada	0	13	13	13	Young; Healthy; Sedentary		Ex	CON					(1) ex	(2) cntl					Cycling	%VO2 max	N/A CON					yes	60	N/A CON											MICT	MICT	MICT
2962	Jingu et al.	1988	Japanese Circulation Journal	Exercise training augments cardiopulmonary baroreflex control of forearm vascular resistance in middle-aged subjects.	https://doi.org/10.1253/jcj.52.162	Japan	2	7	9	9	Young (age 18-50); Old (age 51-x); Sedentary		Ex						(1) Intervention						Cycling	%VO2 max						No	50												MICT	MICT	MICT
7792	Urata et al.	1987	Japanese heart journal	Effect of mild aerobic exercise on serum lipids and apolipoproteins in patients with coronary artery disease.	https://doi.org/10.1536/ihj.28.27	Japan	0	15	15	15	Old (age 51-x); Healthy; Diseased	Coronary artery disease	Ex	Ex					(1) normal	(2) coronary artery disease					Cycling	%VO2 max	%VO2 max					No	50	50											MICT	MICT
6537	Tanabe et al.	1988	Japanese heart journal	Effect of mild aerobic exercise on lipid and apolipoprotein levels in patients with essential hypertension.	https://doi.org/10.1536/ihj.29.199	Japan	11	10	21	21	Young (age 18-50); Old (age 51-x); Diseased	essential hypertention stage I/ II	Ex	Ex					(1) exercise males	(2) exercise females					Cycling	%VO2 max	%VO2 max					no	50	50											MICT	MICT
3780	Murakami et al.	2001	Japanese Journal of Physiology	Relationship between mitochondrial DNA polymorphism and the individual differences in aerobic performance.	https://doi.org/10.2170/jjphysiol.51.563	Japan	0	41	41	41	Young (age 18-50); Healthy; Sedentary		Ex						(1) intervention						Cycling	%VO2 max						No	70												MICT	MICT	MICT
1447	Murakami et al.	2002	Japanese Journal of Physiology	Polymorphisms in control region of mtDNA relates to individual differences in endurance capacity or trainability.	https://doi.org/10.2170/jjphysiol.52.247	Japan	0	55	55	55	Young (age 18-50); Healthy; Sedentary		Ex						(1) trained						Cycling	%VO2 max						No	70												MICT	MICT	N/A CON
7511	Lim et al.	2012	JCEM	Effects of aerobic exercise training on C1q tumor necrosis factor α-related protein isoform 5 (myonectin): association with insulin resistance and mitochondrial DNA density in women.	https://doi.org/10.1210/jc.2011-1743	South Korea	28	0	28	28	Young (age 18-50); Old (age 51-x); Healthy		Ex	Ex					(1) Younger age group	(2) Older age group					Cycling	%VO2 max	%VO2 max					No	70	70											MICT	MICT	N/A CON
7991	Lovell et al.	2010	Journal of Aging and Physical Activity	Can aerobic training improve muscle strength and power in older men?	https://doi.org/10.1123/japa.18.1.14	Australia	0	24	24	24	Old (age 51-x); Healthy; Recreationally active		Ex	CON					(1) aerobic exercise	(2) control					Cycling	%VO2 max	N/A CON					No	60	N/A CON											MICT	MICT
1302	Belardinelli et al.	2001	Journal of American College of Cardiology	Exercise training intervention after coronary angioplasty: the ETICA trial.	https://doi.org/10.1016/s0735-1097(01)01236-0	Italy	19	99	118	118	Old (age 51-x); Diseased	Coronary artery disease	Ex	CON					(1) Group T	(2) Control Group					Cycling	%VO2 max	N/A CON					No	60	N/A CON											MICT	MICT	MICT	MICT	MICT
2456	Ennezat et al.	2001	Journal of American College of Cardiology	Physical training in patients with chronic heart failure enhances the expression of genes encoding antioxidative enzymes.	https://doi.org/10.1016/s0735-1097(01)01321-3	United States	ND	ND	14	14	Old (age 51-x); Diseased	Stable CHF	Ex						(1) Trained group						Cycling; Other: Semirecumbent bicycle	%VO2 max						no	50												MICT	MICT
3482	Takeno et al.	2001	Journal of Applied Physiology	Thermoregulatory and aerobic changes after endurance training in a hypobaric hypoxic and warm environment.	https://doi.org/10.1152/jappl.2001.91.4.1520	Japan	0	20	20	20	Young (age 18-50)		Ex	Ex	Ex	Ex			(1) low altitude cool	(2) high altitude cool	(3) low altitude warm	(4) high altitude warm			Cycling	%VO2 max	%VO2 max	%VO2 max	%VO2 max			Yes	60	60	60	60									MICT	MICT
6978	Dawson et al.	2003	Journal of Applied Physiology	Short-term training attenuates muscle TCA cycle expansion during exercise in women.	https://doi.org/10.1152/japplphysiol.01118.2002	Canada	8	0	8	8	Young (age 18-50); Healthy; Recreationally active; Untrained		Ex						(1) Intervention						Cycling	%VO2 max						No	70												MICT	MICT
6898	Phillips et al.	1995	Journal of applied physiology	Progressive effect of endurance training on VO2 kinetics at the onset of submaximal exercise.	https://doi.org/10.1152/jappl.1995.79.6.1914	Canada	0	7	7	7	Young (age 18-50); Healthy		Ex						(1) ex						Cycling	%VO2 max						No	60												MICT	MICT	MICT	N/A CON
2473	Goodman et al.	2005	Journal of applied physiology	Left ventricular adaptations following short-term endurance training.	https://doi.org/10.1152/japplphysiol.00258.2004	Canada	0	8	8	8	Young;Untrained		Ex						(1) MICT						Cycling	%VO2 max						no	65												MICT	MICT	MICT
7502	Martin et al.	1990	Journal of Applied Physiology	Exercise training enhances leg vasodilatory capacity of 65-yr-old men and women.	https://doi.org/10.1152/jappl.1990.69.5.1804	United States	13	13	26	26	Old (age 51-x); Healthy; Sedentary		Ex	Ex	CON				(1) Male training subjects	(2) Female training subjects	(3) Control group				Other: fast walking, jogging	%VO2 max	%VO2 max	N/A CON				Yes	80	80	N/A CON										MICT	MICT	N/A CON
14413	Evans et al.	2021	Journal of Applied Physiology	Effects of exercise training with weight loss on skeletal muscle expression of angiogenic factors in overweight and obese older men	https://doi.org/10.1152/japplphysiol.00084.2021	United States	0	19	19	19	Old (age 51-x); Sedentary; Overweight; Obese; Diseased	Impaired glucose tolerance	Ex	Ex					(1) Impaired glucose tolerance	(2) Normal glucose tolerance					Treadmill	%VO2 max	%VO2 max					Yes	60	60											MICT	MICT	MICT
2224	Giallauria et al.	2011	Journal of Cardiac Failure	Effects of exercise training on high-mobility group box-1 levels after acute myocardial infarction.	https://doi.org/10.1016/j.cardfail.2010.09.001	Italy	15	60	75	75	Old (age 51-x); Diseased	Myocardial infarction	Ex	CON					(1) Training group	(2) Control group					Cycling	%VO2 max	N/A CON					Yes	65	N/A CON											MICT	MICT	MICT
17246	Wilmore et al.	1990	Journal of cardiopulmonary rehabilitation	Effect of beta-adrenergic blockade on achievement of of the trained state in post-MI patients: Nonselective vs beta1-selective blockers	N/A	United States	0	34	34	34	Young; Old; Diseased	post Myocardial infarction	Ex	Ex					(1) Propranolol group	(2) Atenolol group					Cycling; Treadmill; Running; Other: arm cycle, arm + leg cycle	%VO2 max	%VO2 max					No	67.5	67.5											MICT	MICT
16817	Blumenthal et al.	1988	Journal of Cardiopulmonary Rehabilitation	The effects of exercise training on psychosocial functioning after myocardial infarction	http://doi.org/10.1097/00008483-198805000-00003	United States	0	61	61	61	Old (age 51-x); Diseased	Myocardial Infarction	Ex	Ex					(1) moderate-high	(2) low					Treadmill	%VO2 max	%VO2 max					Yes	70	45											MICT	MICT
7048	Bianchi et al.	2015	Journal of Cardiopulmonary Rehabilitation and Prevention	Reactive Oxygen Species Response to Exercise Training and Weight Loss in Sedentary Overweight and Obese Female Adults.	https://doi.org/10.1097/hcr.0000000000000114	Italy	50	0	50	50	Young (age 18-50); Overweight; Obese;Healthy		Ex						(1) exercise						Cycling	%VO2 max						No	75												MICT	MICT	MICT	N/A CON
4412	Eder et al.	2010	Journal of Cardiopulmonary Rehabilitation and Prevention	Early 4-week cardiac rehabilitation exercise training in elderly patients after heart surgery.	https://doi.org/10.1097/hcr.0b013e3181be7e32	Austria	28	32	60	60	Old (age 51-x); Other: Post Heart Surgery		Ex						(1) InterventionEx						Cycling; Other: Walking	%WR max/PPO						Yes	50												MICT	MICT	N/A CON
17628	Dressendorfer et al.	1990	Journal of Cardiopulmonary Rehabilitation and Prevention	Propranolol treatment and the effectiveness of exercise training soon after myocardial infarction in patients not limited by exertional symptoms: Improved maximal oxygen uptake and high-density lipoprotein cholesterol	N/A	United States	0	86	86	86	Young (age 18-50); Old (age 51-x); Diseased	acute myocardial infarction	Ex	Ex	CON				(1) propranolol+exercise	(2) no propranolol+exercise	(3) CON				Cycling; Treadmill; Other: arm ergometry, rowing ergometry, jogging on minitrampoline	%VO2 max	%VO2 max	N/A CON				No	70	70	N/A CON										MICT	MICT	N/A CON
6704	Segal et al.	2009	Journal of Clinical Oncology	Randomized controlled trial of resistance or aerobic exercise in men receiving radiation therapy for prostate cancer.	https://doi.org/10.1200/jco.2007.15.4963	Canada	0	121	121	121	Old (age 51-x); Diseased	Prostate cancer	Ex	CON					(1) Aerobic exercise	(2) Usual care/Control					Cycling; Treadmill; Other: elliptical	%VO2 max	N/A CON					Yes	62.5	N/A CON											MICT	MICT	N/A CON
5828	Courneya et al.	2003	Journal of Clinical Oncology	Randomized controlled trial of exercise training in postmenopausal breast cancer survivors: cardiopulmonary and quality of life outcomes.	https://doi.org/10.1200/jco.2003.04.093	Canada	52	0	52	52	Old (age 51-x); Untrained; Diseased; Other: Postmenopausal;		Ex	CON					(1) Intervention	(2) CON					Cycling	%VO2 max	N/A CON					Yes	72.5	N/A CON											MICT	MICT
7423	Hays et al.	2006	Journal of Gerontology	Effects of an ad libitum, high carbohydrate diet and aerobic exercise training on insulin action and muscle metabolism in older men and women.	https://doi.org/10.1093/gerona/61.3.299	United States	13	9	22	22	Old (age 51-x); Sedentary; Diseased	impaired glucose tolerance	Ex	CON					(1) Diet + Exercise	(2) Diet/Control					Cycling	%VO2 max	N/A CON					No	80	N/A CON											MICT	MICT	N/A CON
7667	Hasegawa et al.	2016	Journal of Human Hypertension	Effects of habitual aerobic exercise on the relationship between intramyocellular or extramyocellular lipid content and arterial stiffness.	https://doi.org/10.1038/jhh.2016.28	Japan	10	8	18	18	Old (age 51-x); Sedentary; Healthy		Ex						(1) ex						Cycling	%VO2 max						No	65												MICT	MICT
7580	Zempo-Miyaki et al.	2016	Journal of Human Hypertension	Elevated pentraxin 3 level at the early stage of exercise training is associated with reduction of arterial stiffness in middle-aged and older adults.	https://doi.org/10.1038/jhh.2015.105	Japan	21	11	32	32	Old (age 51-x); Healthy; Sedentary; Recreationally Active		Ex	CON					(1) exercise	(2) control					Cycling	%VO2 max	N/A CON					No	65	N/A CON											MICT	MICT	MICT
8443	Rogers et al.	1996	Journal of hypertension	Differential effects of exercise training intensity on blood pressure and cardiovascular responses to stress in borderline hypertensive humans.	https://doi.org/10.1097/00004872-199611000-00017	United States	ND	ND	18	18	Young; Diseased	borderline hypertension	Ex						(1) Low intensity group						Treadmill; Other: walking, jogging	%VO2 max						No	75												MICT	MICT	MICT
501	Gordon et al.	1999	Journal of International Medicine	Beneficial effects of exercise training in heart failure patients with low cardiac output response to exercise - a comparison of two training models.	https://doi.org/10.1046/j.1365-2796.1999.00555.x	Sweden	7	9	16	16	Old (age 51-x); Diseased	Chronic Heart Failure	Ex	Ex					(1) cycling	(2) one-legged					Cycling; Other: knee extensor exercise	%VO2 max	%VO2 max					Yes	60	60											MICT	MICT	N/A CON
8444	Jenkins et al.	2014	Journal of Lipid Research	CLA supplementation and aerobic exercise lower blood triacylglycerol, but have no effect on peak oxygen uptake or cardiorespiratory fatigue thresholds.	https://doi.org/10.1007/s11745-014-3929-0	United States	0	34	34	34	Young (age 18-50); Sedentary		Ex	Ex					(1) CLA	(2) Placebo					Cycling	%VO2 max	%VO2 max					No	50	50											MICT	MICT
8560	Hiruntrakul et al.	2010	Journal of Medical Association of Thailand	Effect of once a week endurance exercise on fitness status in sedentary subjects.	PMID: 20873080	Thailand	0	37	37	37	Young (age 18-50); Healthy; Sedentary		Ex	CON					(1) Exercise group	(2) Control group					Cycling	%VO2 max	N/A CON					No	60	N/A CON											MICT	MICT
9680	Lin et al.	2017	Journal of Medical Sciences	Effects of a 12-Week exercise training on insulin sensitivity, quality of life, and depression status in patients with type 2 diabetes	https://doi.org/10.1097/MD.0000000000016860	Taiwan	6	7	13	13	Young (age 18-50); Old (age 51-x); Diseased	Type 2 diabetes	Ex						(1) Intervention						Treadmill	%VO2 max						No	60												MICT	MICT
6417	Capitanini et al.	2008	Journal of Nephrology	Effects of exercise training on exercise aerobic capacity and quality of life in hemodialysis patients.	PMID: 18949729	Italy	3	7	10	10	Young (age 18-50); Healthy; Diseased; Other: hemodialysis	Kidney failure	Ex						(1) HD patient group						Treadmill	%VO2 max						No	60												MICT	MICT	MICT	N/A CON	N/A CON
1536	de Carvalho et al.	2015	Journal of Nuclear Cardiology	Pilot study testing the effect of physical training over the myocardial perfusion and quality of life in patients with primary microvascular angina.	https://doi.org/10.1007/s12350-014-9949-6	Brazil	7	5	12	12	Old (age 51-x); Diseased	Primary microvascular Angina	Ex						(1) ex						Treadmill	%VO2 max						No	72.5												MICT	MICT	MICT
5781	Taniguchi et al.	1991	journal of nutrional science and vitaminology	Improvement in iron deficiency anemia through therapy with ferric ammonium citrate and vitamin C and the effects of aerobic exercise.	https://doi.org/10.3177/jnsv.37.161	Japan	54	0	54	54	Young (age 18-50); Other: iron deficiency anemia, severe latent iron deficiency	iron deficiency	Ex	Ex	CON	CON			(1) no iron and vitamine C + aerobic exercise	(2) 6mg iron and Vitamin C with aerobic	(3) no iron no exercise	(4) iron no exercise			Cycling	%VO2 max	%VO2 max	N/A CON	N/A CON			no	50	50	N/A CON	N/A CON									MICT	MICT	N/A CON
6360	Bell et al.	2010	Journal of Physical Activity and Health	A comparison of fitness training to a pedometer-based walking program matched for total energy cost.	https://doi.org/10.1123/jpah.7.2.203	Canada	ND	ND	128	128	Young (age 18-50); Old (age 51-x); Sedentary; Healthy		Ex	CON					(1) aerobic	(2) control					Treadmill; Other: Walking	%VO2 max	%VO2 max					yes	55												MICT	MICT
28475	Ali et al.	2015	Journal of Physical Therapy Science	Aerobic exercise training in modulation of aerobic physical fitness and balance of burned patients	https://doi.org/10.1589/jpts.27.585	Egypt	ND	ND	30	30	Young (age 18-50); Diseased; Other: Thermal Burns	brain injury	Ex	CON					(1) Intervention	(2) control					Treadmill	%VO2 max	N/A CON					No	77.5	N/A CON											MICT	MICT
23931	Murakami et al.	2002	Journal of Physical Therapy Science	Physical fitness and exercise endurance measured by oxygen uptake kinetics in stroke patients	https://doi.org/10.1589/jpts.14.73	Japan	6	23	29	29	Old (age 51-x); Diseased	past hemiparetic stroke	Ex						(1) trained						Cycling	%WR max/PPO						no	40												MICT	MICT
5457	Suzuki et al.	1998	Journal of Physiological Anthropology - Applied Human Science	Influences of low intensity exercise on body composition, food intake and aerobic power of sedentary young females.	https://doi.org/10.2114/jpa.17.259	Japan	31	0	31	31	Young (age 18-50); Untrained; Sedentary		Ex						(1) trained						Cycling	%VO2 max						No	40												MICT	MICT	MICT
7756	de Moura et al.	2015	Journal of Sport Sciences	Aerobic exercise did not have compensatory effects on physical activity levels in type 2 diabetes patients.	https://doi.org/10.1080/02640414.2014.951875	Brazil	4	4	8	8	Old (age 51-x); Diseased	Type 2 diabetes	Ex						(1) Intervention						Cycling	%VO2 max						Yes	55												MICT	MICT	N/A CON
26147	Smolka et al.	2014	Journal of Sports Science and Medicine	The effect of additional dead space on respiratory exchange ratio and carbon dioxide production due to training	PMID: 24570603	Poland	0	30	30	30	Young (age 18-50); Healthy; Recreationally active		Ex	Ex					(1) Experimental group	(2) Control group					Cycling	%VO2 max						No	60	60											MICT	MICT	MICT
27047	Sandercock et al.	2007	Journal of Sports Science and Medicine	The impact of short term supervised and home-based walking programmes on heart rate variability in patients with peripheral arterial disease	PMID: 24149480	United Kingdom	12	32	44	44	Old (age 51-x); Diseased	PAD	Ex	CON					(1) supervised	(2) control					Treadmill	%VO2 max	N/A CON					yes	72.5	N/A CON											MICT	MICT	MICT
28449	Sawyer et al.	2015	Journal of Strength and Conditioning Research	Predictors of fat mass changes in response to aerobic exercise training in women	https://doi.org/10.1519/jsc.0000000000000726	United States	81	0	81	81	Young (age 18-50); Healthy; Sedentary; Untrained		Ex	Ex					(1) Compensators	(2) non-compensators					Treadmill	%VO2 max	%VO2 max					No	70	70											MICT	MICT	N/A CON
5950	Cramer et al.	2012	Journal of Strength and Conditioning Research	Effects of a carbohydrate-, protein-, and ribose-containing repletion drink during 8 weeks of endurance training on aerobic capacity, endurance performance, and body composition.	https://doi.org/10.1519/jsc.0b013e3182606cec	United States	0	32	32	32	Young (age 18-50); Healthy; Recreationally active		Ex	Ex					(1) supplement drink + exercise	(2) CON drink+exercise					Cycling	%VO2 max	%VO2 max					No	70	70											MICT	MICT	N/A CON
5432	Belardinelli et al.	1998	Journal of the American College of Cardiology	Low dose dobutamine echocardiography predicts improvement in functional capacity after exercise training in patients with ischemic cardiomyopathy: prognostic implication.	https://doi.org/10.1016/s0735-1097(98)00040-0	Italy	10	61	71	71	Old (age 51-x); Diseased	ischemic cardiomyopathy	Ex	CON					(1) Exercise	(2) Control group					Cycling	%VO2 max	N/A CON					No	60	N/A CON											MICT	MICT	N/A CON
5153	Braith et al.	1999	Journal of the American College of Cardiology	Neuroendocrine activation in heart failure is modified by endurance exercise training.	https://doi.org/10.1016/s0735-1097(99)00339-3	United States	ND	ND	19	19	Old (age 51-x); Diseased	CAD	Ex	CON					(1) Ex	(2) CON					Treadmill	%VO2 max	N/A CON					Yes	60	N/A CON											MICT	MICT	MICT
7570	Passino et al.	2006	Journal of the american college of cardiology	Aerobic training decreases B-type natriuretic peptide expression and adrenergic activation in patients with heart failure.	https://doi.org/10.1016/j.jacc.2005.12.050	Italy	11	74	85	85	Old; Diseased	Heart failure	Ex	CON					(1) Intervention	(2) Control					Cycling	%VO2 max	N/A CON					yes	65	N/A CON											MICT	MICT	MICT	N/A CON
13886	Hwang et al.	2020	Journal of the American College of Nutrition	Effects of Pyrroloquinoline Quinone (PQQ) Supplementation on Aerobic Exercise Performance and Indices of Mitochondrial Biogenesis in Untrained Men	https://doi.org/10.1080/07315724.2019.1705203	United States	0	23	23	23	Young (age 18-50); Healthy; Untrained; Sedentary		Ex	Ex					(1) PQQ	(2) Cellulose					Cycling	%VO2 max	%VO2 max					Yes	70	70											MICT	MICT	N/A CON
6286	Bourque et al.	1997	Journal of the American Diabetic Association	Twelve weeks of endurance exercise training does not affect iron status measures in women.	https://doi.org/10.1016/s0002-8223(97)00272-1	United States	31	0	31	31	Young (age 18-50); Healthy		Ex	Ex	CON				(1) Walking/running	(2) Cycling	(3) Control				Cycling; Running; Other: Walking	%VO2 max	%VO2 max	N/A CON				yes	80	80	N/A CON										MICT	MICT	MICT
4205	Anomasiri and Thongthawee	2005	Journal of the Medical Association of Thailand	Effects of cardiac rehabilitation on fibrinolysis in patients with coronary artery disease.	PMID: 16623036	Thailand	0	33	33	33	Old (age 51-x); Diseased	Coronary Artery Disease	Ex	CON					(1) Exercise	(2) Control					Treadmill	%VO2 max	N/A CON					Yes	57.5	N/A CON											MICT	MICT	N/A CON
7960	Ranadive et al.	2016	Med Sci Sports Exerc	Aerobic Exercise Training and Arterial Changes in African Americans versus Caucasians.	https://doi.org/10.1249/MSS.0000000000000742	United States	36	28	64	64	Young (age 18-50); Healthy; Sedentary		Ex	Ex					(1) Caucasian Intervention	(2) African American Intervention					Cycling	%VO2 max	%VO2 max					yes	75	75											MICT	MICT
4749	Lee et al.	2009	Med Sci Sports Exerc	Resting metabolic rate after endurance exercise training.	https://doi.org/10.1249/mss.0b013e31819bd617	United States	0	20	20	20	Young (age 18-50); Healthy; Untrained		Ex	CON					(1) Exercise group	(2) Control group					Running; Other	%VO2 max	N/A CON					Yes	70	N/A CON											MICT	MICT
2627	Marzolini et al.	2008	Med. Sci. Sports Exerc.	Aerobic and resistance training in coronary disease: single versus multiple sets.	https://doi.org/10.1249/mss.0b013e318177eb7f	Canada	6	47	53	53	Old (age 51-x); Diseased; Sedentary	coronary artery disease	Ex						(1) Aerobic training						Other: walking, jogging	%VO2 max						Yes	70												MICT	MICT	N/A CON
4932	Mendonca and Pereira	2009	Medical science monitor	Influence of long-term exercise training on submaximal and peak aerobic capacity and locomotor economy in adult males with Down's syndrome.	PMID: 19179964	Portugal	0	12	12	12	Young (age 18-50); Other: Down Syndrome		Ex						(1) Intervention						Cycling; Treadmill; Other: rowing and stepper	%VO2 max						No	72.5												MICT	MICT
5279	Feiereisen et al.	2007	Medicine & Science in Sports & Exercise	Is strength training the more efficient training modality in chronic heart failure?	https://doi.org/10.1249/mss.0b013e31814fb545	Luxembourg	9	51	60	60	Old (age 51-x); Diseased	CHF	Ex						(1) Endurance training						Cycling; Treadmill	%VO2 max						Yes	67.5												MICT	MICT	MICT
8355	Brassard et al.	2007	Medicine & Science in Sports & Exercise	Normalization of diastolic dysfunction in type 2 diabetics after exercise training.	https://doi.org/10.1249/mss.0b013e318145b642	Canada	ND	ND	23	23	Young (age 18-50); Old (age 51-x); Sedentary; Diseased	Type 2 diabetes and left ventricular diastolic dysfunction	Ex	CON					(1) Exercise group	(2) Control group					Cycling	%VO2 max	N/A CON					No	65	N/A CON											MICT	MICT	MICT
1676	Tessier et al.	1995	Medicine & Science in Sports & Exercise	Selenium and training effects on the glutathione system and aerobic performance.	PMID: 7752866	France	0	24	24	24	Young (age 18-50); Untrained; Healthy		Ex	Ex					(1) Placebo group	(2) Selenium group					Treadmill; Other: walking on grass	%VO2 max	%VO2 max					No	65	65											MICT	MICT	MICT
1287	Greene et al.	2009	Medicine & Science in Sports & Exercise	Comparative efficacy of water and land treadmill training for overweight or obese adults.	http://doi.org/10.1249/MSS.0b013e3181a23f7f	United States	32	25	57	57	Young (age 18-50); Sedentary; Overweight; Obese		Ex	Ex					(1) Land treadmill group	(2) Underwater treadmill group					Treadmill; Other: under water treadmill (UTM)	%VO2 max	%VO2 max					Yes	72.5	72.5											MICT	MICT	MICT
2151	Lambert et al.	2014	Medicine & Science in Sports & Exercise	Aquatic treadmill training reduces blood pressure reactivity to physical stress.	https://doi.org/10.1249/mss.0000000000000167	United States	30	30	60	60	Young (age 18-50); Sedentary		Ex	Ex					(1) Aquatic treadmill	(2) Land training					Treadmill; Other: aquatic treadmill training	%VO2 max	%VO2 max					Yes	72.5	72.5											MICT	MICT	MICT	N/A CON
5032	Gaesser & Rich	1984	Medicine and Science in Sport and Exercise	Effects of high- and low-intensity exercise training on aerobic capacity and blood lipids.	PMID: 6748925	United States	0	16	16	16	Young (age 18-50); Healthy; Sedentary		Ex	Ex					(1) High-intensity	(2) Low-intensity					Cycling	%VO2 max	%VO2 max					No	82.5	45											MICT	MICT	MICT	MICT
20949	Costill et al.	1974	Medicine and Science in Sports	Effects of physical training in men with coronary heart disease	PMID: 4461980	United States	0	68	68	68	Young (age 18-50); Old (age 51-x); Untrained; Diseased	Ischemic heart disease	Ex	Ex	CON				(1) Ex	(2) ExLowFit	(3) Con				Treadmill	%VO2 max	%VO2 max	N/A CON				No	67.5	67.5	N/A CON										MICT	MICT	MICT	N/A CON
21962	Watson et al.	1986	Medicine and science in sports and exercise	Modification of cellular immune functions in humans by endurance exercise training during β-adrenergic blockade with atenolol or propranolol	PMID: 3485757	United States	ND	ND	46	46	Young (age 18-50); Untrained; Sedentary		Ex	Ex	Ex				(1) Placebo	(2) Propanolol	(3) Atenolol				Running	%VO2 max	%VO2 max	%VO2 max				No	77.5	77.5	77.5										MICT	MICT	N/A CON
8476	Gass et al.	2004	Medicine and Science in Sports and Exercise	Rate and amplitude of adaptation to two intensities of exercise in men aged 65-75 yr.	https://doi.org/10.1249/01.mss.0000142405.51319.fb	Australia	0	50	50	50	Old (age 51-x); Healthy		Ex	Ex	CON				(1) 70% Group	(2) 50% Group	(3) Control Group				Cycling	%VO2 max	%VO2 max	N/A CON				No	70	50	N/A CON										MICT	MICT	MICT
8585	Ready & Quinney	1982	Medicine and Science in Sports and Exercise	Alterations in anaerobic threshold as the result of endurance training and detraining.	https://doi.org/10.1249/00005768-198204000-00007	Canada	0	21	21	21	Young (age 18-50); Healthy		Ex	CON					(1) Exercise	(2) Control					Cycling	%VO2 max	N/A CON					No	80	N/A CON											MICT	MICT
4886	Walberg et al.	1988	Medicine and science in sports and exercise	Exercise capacity and nitrogen loss during a high or low carbohydrate diet.	https://doi.org/10.1249/00005768-198802000-00005	United States	12	0	12	12	Young (age 18-50); Obese		Ex	Ex					(1)High carb	(2) Low carb					Other: Jogging/Brisk walking	%VO2 max	%VO2 max					no	60	60											MICT	MICT	MICT
6013	Moro et al.	2005	Medicine and science in sports and exercise	Training enhances ANP lipid-mobilizing action in adipose tissue of overweight men.	https://doi.org/10.1249/01.mss.0000170124.51659.52	France	0	10	10	10	Young (age 18-50); Untrained; Overweight		Ex						(1) Intervention						Cycling; Running	%VO2 max						Yes	67.5												MICT	MICT	MICT	MICT
2281	Rigla et al.	2000	Metabolism	Effect of physical exercise on lipoprotein(a) and low-density lipoprotein modifications in type 1 and type 2 diabetic patients.	https://doi.org/10.1016/s0026-0495(00)80041-4	Spain	11	16	27	27	Young (age 18-50); Old (age 51-x); Diseased	type 1/2 diabetes	Ex	Ex					(1) Type 1	(2) Type 2					Treadmill	%VO2 max	%VO2 max					Yes	67.5	67.5											MICT	MICT
22203	Segal et al.	1992	Metabolism	Postprandial thermogenesis at rest and postexercise before and after physical training in lean, obese, and midly diabetic men	https://doi.org/10.1016/0026-0495(92)90169-b	United States	0	26	26	26	Young (age 18-50); Healthy; Sedentary; Obese; Diseased	T2D	Ex	Ex	Ex				(1) Lean	(2) Obese	(3) Obese+diet				Cycling	%VO2 max	%VO2 max	%VO2 max				No	67	67	67										MICT	MICT	MICT
6007	Poirier et al.	1996	Metabolism	Role of body fat loss in the exercise-induced improvement of the plasma lipid profile in non-insulin-dependent diabetes mellitus.	https://doi.org/10.1016/s0026-0495(96)90119-5	Canada	0	11	11	11	Young (age 18-50); Old (age 51-x); Diseased	non-insulin-dependent diabetes mellitus	Ex						(1) Intervention						Cycling	%VO2 max						Yes	60												MICT	MICT
5185	Schneider et al.	1988	Metabolism	Impaired fibrinolytic response to exercise in type II diabetes: effects of exercise and physical training.	https://doi.org/10.1016/0026-0495(88)90148-5	United States	0	25	25	25	Young; Old; Sedentary; Diseased	Diabetes	Ex	Ex					(1) Non-diabetic	(2) Diabetic					Cycling	%VO2 max	%VO2 max					no	60	60											MICT	MICT	N/A CON
14127	Li et al.	2020	Metabolites	Skeletal muscle angiopoietin-like protein 4 and glucose metabolism in older adults after exercise and weight loss	https://doi.org/10.3390/metabo10090354	United States	17	18	35	35	Old (age 51-x); Sedentary; Obese; Overweight		Ex						(1) Exercise						Treadmill	%VO2 max						yes	65												MICT	MICT	N/A CON
3612	Maresca et al.	2013	Monaldi Archives for Chest Disease	Exercise training improves erectile dysfunction (ED) in patients with metabolic syndrome on phosphodiesterase-5 (PDE-5) inhibitors.	https://doi.org/10.4081/monaldi.2013.5234	Italy	0	20	20	20	Old (age 51-x); Diseased	ED and metabolic syndrome	Ex	CON					(1) Tadalafil & exercise	(2) Control tadalafil					Cycling; Treadmill	%VO2 max	N/A CON					No	65	N/A CON											MICT	MICT	N/A CON
4937	Painter et al.	1986	Nephron	Effects of exercise training during hemodialysis.	https://doi.org/10.1159/000183805	United States	8	12	20	20	Young (age 18-50); Healthy; Diseased	hemodialysis	Ex	CON					(1) exercise	(2) control healthy					Cycling	%VO2 max	N/A CON					Yes	75	N/A CON											MICT	MICT	N/A CON
2747	Kouidi et al.	1997	Nephron	Exercise renal rehabilitation program: psychosocial effects.	https://doi.org/10.1159/000190266	Greece	16	15	31	31	Young; Old; Diseased	uremic patients undergoing hemodialysis	Ex	CON					(1) exercise	(2) control					Cycling; Treadmill; Running	%VO2 max	N/A CON					no	55	N/A CON											MICT	MICT	N/A CON
5071	Tang et al.	2009	Neurorehabilitation and Neural Repair	Effects of an aerobic exercise program on aerobic capacity, spatiotemporal gait parameters, and functional capacity in subacute stroke.	https://doi.org/10.1177/1545968308326426	Canada	ND	ND	45	45	Old (age 51-x)	Subacute stroke	Ex	CON					(1) Exercise	(2) control					Cycling	%WR max/PPO	N/A CON					No	65	N/A CON											MICT	MICT	MICT
6228	Groussard et al.	2015	NRC Research press	Beneficial effects of an intradialytic cycling training program in patients with end-stage kidney disease.	https://doi.org/10.1139/apnm-2014-0357	France	5	12	17	17	Young (age 18-50); Old (age 51-x); Diseased	End-stage kidney disease	Ex	CON					(1) Training group	(2) Control group					Cycling	%WR max/PPO	N/A CON					yes	57.5	N/A CON											MICT	MICT	MICT
5237	Liao et al.	2019	Nurients	Rhodiola/Cordyceps-Based Herbal Supplement Promotes Endurance Training-Improved Body Composition But Not Oxidative Stress and Metabolic Biomarkers: A Preliminary Randomized Controlled Study.	https://doi.org/10.3390/nu11102357	Taiwan	6	8	14	14	Young (age 18-50); Sedentary; Healthy		Ex	Ex					(1) ex+placebo	(2) ex+drug					Cycling	%WR max/PPO	%WR max/PPO					Yes	70	70											MICT	MICT	MICT
9721	Rosset et al.	2017	Nutrients	Endurance training with or without Glucose-Fructose ingestion: Effects on lactate metabolism assessed in a randomized clinical trial on sedentary men	https://doi.org/10.3390/nu9040411	Switzerland	0	16	16	16	Young (age 18-50); Healthy; Sedentary		Ex	Ex					(1) Glucose-fructose drink	(2) Control					Cycling	%VO2 max	%VO2 max					Yes	57.5	57.5											MICT	MICT	N/A CON
25650	Samjoo et al.	2013	Nutrition & Diabetes	The effect of endurance exercise on both skeletal muscle and systemic oxidative stress in previously sedentary obese men	https://doi.org/10.1038/nutd.2013.30	Canada	0	18	18	18	Young (age 18-50); Obese; Recreationally active; Other: lean		Ex	Ex					(1) Lean	(2) Obese					Cycling	%VO2 max	%VO2 max					Yes	60	60											MICT	MICT	MICT
4664	Balducci et al.	2010	Nutrition, metabolism and cardiovascular diseases	Anti-inflammatory effect of exercise training in subjects with type 2 diabetes and the metabolic syndrome is dependent on exercise modalities and independent of weight loss.	https://doi.org/10.1016/j.numecd.2009.04.015	Italy	34	48	82	82	Old (age 51-x); Overweight; Obese; Diseased	type 2 diabetes/ metabolic syndrome	Ex	CON					(1) Supervised aerobic	(2) Control					Cycling; Treadmill	%VO2 max	N/A CON					yes	75	N/A CON											MICT	MICT
5961	Solomon et al.	2013	Obesity	A low-glycemic diet lifestyle intervention improves fat utilization during exercise in older obese humans.	https://doi.org/10.1002/oby.20411	United States	9	11	20	20	Old (age 51-x); Sedentary; Obese		Ex	Ex					(1) High glycemic diet	(2) Low glycemic diet					Cycling; Treadmill	%VO2 max	%VO2 max					No	65	65											MICT	MICT
19867	Crampes et al.	2003	Obesity Research	Effects of a longitudinal training program on responses to exercise in overweight men	https://doi.org/10.1038/oby.2003.38	France	0	11	11	11	Young (age 18-50); Untrained; Overweight		Ex						(1) Intervention						Cycling; Running	%VO2 max						Yes	67.5												MICT	MICT	MICT	MICT	MICT
5922	Clarke et al.	2017	Official Journal of the American College of Sports Medicine	Comparison of Measures of Maximal and Submaximal Fitness in Response to Exercise.	https://doi.org/10.1249/mss.0000000000001164	Canada	0	25	25	25	Young (age 18-50); Old (age 51-x); Sedentary; Healthy		Ex						(1) exercise						Treadmill	%VO2 max						No	65												MICT	MICT	MICT	MICT
24405	Prior et al.	2003	Physiol Genomics	Sequence variation in hypoxia-inducible factor 1α (HIF1A): Association with maximal oxygen consumption	https://doi.org/10.1152/physiolgenomics.00061.2003	United States	94	61	155	155	Old (age 51-x)		Ex	Ex	Ex	Ex			(1) Caucasian Men	(2) Caucasian Women	(3) African American Men	(4) African American Women			Treadmill	%VO2 max	%VO2 max	%VO2 max	%VO2 max			Yes	60	60	60	60									MICT	MICT	MICT
3081	Jannas-Vela et al.	2020	Physiol Reports	Effect of a 12-week endurance training program on force transfer and membrane integrity proteins in lean, obese, and type 2 diabetic subjects.	https://doi.org/10.14814/phy2.14429	Chile	11	8	19	19	Young (age 18-50); Old (age 51-x); Sedentary; Obese; Diseased	Type 2 diabetes	Ex	Ex	Ex				(1) Lean	(2) Obese	(3) Obese with type 2 diabetes				Cycling	%VO2 max	%VO2 max	%VO2 max				Yes	65	65	65										MICT	MICT
4220	Sotiridis et al.	2020	Physiological Reports	Aerobic but not thermoregulatory gains following a 10-day moderate-intensity training protocol are fitness level dependent: A cross-adaptation perspective.	https://doi.org/10.14814/phy2.14355	Slovenia	0	20	20	20	Young (age 18-50); Healthy		Ex	Ex					(1) More fit	(2) Less fit					Cycling	%WR max/PPO	%WR max/PPO					No	50	50											MICT	MICT	N/A CON
2939	Bergman et al.	1999	Physiology	Evaluation of exercise and training on muscle lipid metabolism.	https://doi.org/10.1152/ajpendo.1999.276.1.e106	United States	0	9	9	9	Young (age 18-50); Healthy; Untrained		Ex						(1) exercise						Cycling	%VO2 max						No	75												MICT	MICT	MICT
5670	Sothmann et al.	1992	Physiology & Behaviour	Sympathetic nervous system and behavioral responses to stress following exercise training.	https://doi.org/10.1016/0031-9384(92)90293-b	United States	0	24	24	24	Young (age 18-50); Old (age 51-x); Healthy; Sedentary		Ex	CON					(1) Experimental	(2) Control					Treadmill	%VO2 max	N/A CON					Yes	67.5	N/A CON											MICT	MICT	MICT	N/A CON	N/A CON
5729	Moriki et al.	2017	PLoS one	Noninvasive positive pressure ventilation enhances the effects of aerobic training on cardiopulmonary function.	https://doi.org/10.1371/journal.pone.0178003	Japan	0	10	10	10	Young (age 18-50); Healthy; Recreationally active		Ex	Ex					(1) with NPPV	(2) without NPPV					Cycling	%VO2 max	%VO2 max					No	60	60											MICT	MICT	N/A CON
6375	Miyamoto-Mikami et al.	2015	PLoS one	Endurance training-induced increase in circulating irisin levels is associated with reduction of abdominal visceral fat in middle-aged and older adults.	https://doi.org/10.1371/journal.pone.0120354	Japan	25	28	53	53	Young (age 18-50); Old (age 51-x); Healthy; Sedentary; Recreationally active		Ex	Ex	CON	CON			(1) Young training	(2) Middle-aged/older training	(3) Young control	(4) Middle-aged/older control			Cycling	%VO2 max	%VO2 max	N/A CON	N/A CON			No	65	65	N/A CON	N/A CON									MICT	MICT	N/A CON
8130	Fujie et al.	2014	PLoS ONE	Reduction of arterial stiffness by exercise training is associated with increasing plasma apelin level in middle-aged and older adults.	https://doi.org/10.1371/journal.pone.0093545	Japan	20	14	34	34	Old (age 51-x); Healthy		Ex	CON					(1) exercise	(2) Control					Cycling	%VO2 max	N/A CON					No	65	N/A CON											MICT	MICT	MICT	N/A CON
8577	Blaney et al.	1990	Psychoneuroendocrinology	Impact of exercise training on plasma adrenocorticotropin response to a well-learned vigilance task.	https://doi.org/10.1016/0306-4530(90)90068-k	United States	0	14	14	14	Young (age 18-50); Recreationally active; Sedentary		Ex	CON					(1) exercise group	(2) control group					Cycling; Treadmill; Running	%VO2 max	N/A CON					No	75	N/A CON											MICT	MICT
5754	Puetz et al.	2008	Psychotherapy and Psychosomatics	A randomized controlled trial of the effect of aerobic exercise training on feelings of energy and fatigue in sedentary young adults with persistent fatigue.	https://doi.org/10.1159/000116610	United States	27	9	36	36	Young (age 18-50); Healthy		Ex	Ex	CON				(1) Moderate-intensity	(2) Low-intensity	(3) Control				Cycling	%VO2 max	%VO2 max	N/A CON				No	75	40	N/A CON										MICT	MICT	MICT
5507	Vonbank et al.	2012	Respiratory medicine	Strength training increases maximum working capacity in patients with COPD--randomized clinical trial comparing three training modalities.	https://doi.org/10.1016/j.rmed.2011.11.005	Austria	11	25	36	36	Old (age 51-x); Diseased	COPD	Ex						(1) endurance						Cycling; Other: strength training for st group/ combined	%VO2 max						No	60												MICT	MICT
2595	McEntire et al.	2016	Respiratory Physiology & Neurobiology	The effect of exercise training with an additional inspiratory load on inspiratory muscle fatigue and time-trial performance.	https://doi.org/10.1016/j.resp.2016.05.001	United States	5	10	15	15	Young (age 18-50); Healthy; Recreationally active		Ex	Ex					(1) Exercise + inspiratory load	(2) Exercise					Cycling	%WR max/PPO	%WR max/PPO					Yes	70	70											MICT	MICT	N/A CON
6826	Dinler et al.	2009	Rheumatol Int.	Effect of aerobic exercise training on oxygen uptake and kinetics in patients with fibromyalgia.	https://doi.org/10.1007/s00296-009-1126-x	Turkey	36	0	36	36	Sedentary; Diseased	Fibromyalgia Syndrome	Ex						(1) Patient group						Treadmill	%VO2 max						No	67.5												MICT	MICT	MICT
8436	Cristell et al.	1998	Scandinavian Audiology	Effects of exercise training on hearing ability.	https://doi.org/10.1080/010503998420522	United States	26	1	27	27	Young (age 18-50)		Ex	CON					(1) Exercise group	(2) Control group					Cycling	%VO2 max	N/A CON					No	70	N/A CON											MICT	MICT
28281	Amano et al.	2015	Scandinavian Journal of Medicine & Science in Sports	Influence of exercise training with thigh compression on heat-loss responses	https://doi.org/10.1111/sms.12365	Japan	0	18	18	18	Young (age 18-50); Healthy; Untrained		Ex	Ex					(1) Intervention	(2) exercise control					Cycling	%VO2 max	%VO2 max					No	50	50											MICT	MICT
6874	Langfort et al.	2003	Scandinavian Journal of Medicine and Science in Sports	Time course of GLUT4 and AMPK protein expression in human skeletal muscle during one month of physical training.	https://doi.org/10.1034/j.1600-0838.2003.20120.x	Denmark	0	8	8	8	Young (age 18-50); Healthy		Ex						(1) Ex						Cycling	%VO2 max						Yes	70												MICT	MICT	MICT
5053	Psilander et al.	2015	Scandinavian Journal of Medicine and Science in Sports	Adding strength to endurance training does not enhance aerobic capacity in cyclists.	https://doi.org/10.1111/sms.12338	Sweden	0	19	19	19	Young; Trained		Ex						(1) Endurance						Cycling	%WR max/PPO						yes	90						meantt40poweroutput						MICT	MICT
151	Morishima et al.	2015	Scandinavian Society of Clinical Physiology and Nuclear Medicine	Effects of different periods of hypoxic training on glucose metabolism and insulin sensitivity.	https://doi.org/10.1111/cpf.12133	Japan	0	21	21	21	Young (age 18-50); Sedentary		Ex	Ex					(1) 2 week hypoxic	(2) 4 weeks hypoxic					Cycling	%VO2 max	%VO2 max					No	65	65											MICT	MICT	N/A CON
17643	Rogers et al.	1993	Sports Medicine, Training and Rehabilitation: An International Journal	Time course of maximal and submaximal adaptation to endurance training in women	https://doi.org/10.1080/15438629309511988	United States	9	0	9	9	Young (age 18-50); Trained		Ex						(1) trained						Cycling	%VO2 max						No	80												MICT	MICT	MICT
7031	Akbarinia et al.	2018	Springer (Acta Diabetologica)	Aerobic training improves platelet function in type 2 diabetic patients: role of microRNA-130a and GPIIb.	https://doi.org/10.1007/s00592-018-1167-2	Iran	24	0	24	24	Old; Sedentary; Diseased	T2DM	Ex	CON					(1) intervention	(2) Control					Treadmill	%VO2 max	N/A CON					Yes	67.5	N/A CON											MICT	MICT	N/A CON
5552	Tarnopolsky et al.	2007	The American Journal of Physiology - Regulatory, Integrative, and Comparative Physiology	Influence of endurance exercise training and sex on intramyocellular lipid and mitochondrial ultrastructure, substrate use, and mitochondrial enzyme activity.	https://doi.org/10.1152/ajpregu.00472.2006	Canada	7	5	12	12	Young (age 18-50); Untrained; Sedentary		Ex	Ex					(1) men	(2) women					Cycling	%VO2 max	%VO2 max					no	60	60											MICT	MICT
8192	Fujie et al.	2015	The American Journal of Physiology-Heart and Circulatory Physiology	Aerobic exercise training-induced changes in serum adropin level are associated with reduced arterial stiffness in middle-aged and older adults.	https://doi.org/10.1152/ajpheart.00338.2015	Japan	26	14	40	40	Young (age 18-50); Healthy; Sedentary		Ex	CON					(1) Exercise	(2) Sedentary control					Cycling	%VO2 max	N/A CON					no	65	N/A CON											MICT	MICT	N/A CON
2718	Silber et al.	1991	The Journal of Applied Physiology	Leg exercise conditioning increases peak forearm blood flow.	https://doi.org/10.1152/jappl.1991.71.4.1568	United States	1	6	7	7	Young (age 18-50); Healthy		Ex						(1) Intervention						Cycling	%VO2 max						No	70												MICT	MICT
2039	Vigorito et al.	2007	The Journal of Clinical Endocrinology & Metabolism	Beneficial effects of a three-month structured exercise training program on cardiopulmonary functional capacity in young women with polycystic ovary syndrome.	https://doi.org/10.1210/jc.2006-2794	Italy	90	0	90	90	Young (age 18-50); Overweight; Diseased	Polycystic Ovary Syndrome	Ex	CON					(1) exercise	(2) control					Cycling	%VO2 max	N/A CON					yes	65	N/A CON											MICT	MICT	MICT
7840	Hoffmann et al.	2020	The Journal of Clinical Endocrinology & Metabolism	Response of Mitochondrial Respiration in Adipose Tissue and Muscle to 8 Weeks of Endurance Exercise in Obese Subjects.	https://doi.org/10.1210/clinem/dgaa571	Germany	16	9	25	25	Young (age 18-50); Healthy; Obese; Sedentary; Other: at high risk for T2D		Ex						(1) Trained						Cycling; Treadmill	%VO2 max						No	80												MICT	MICT	N/A CON
6630	De Filippis et al.	2006	The Journal of Clinical Endocrinology and Metabolism	Exercise-induced improvement in vasodilatory function accompanies increased insulin sensitivity in obesity and type 2 diabetes mellitus.	https://doi.org/10.1210/jc.2006-1142	United States	15	13	28	28	Young (age 18-50); Overweight; Obese; Diseased; Other: Lean	type 2 diabetes	Ex	Ex					(1) Overweight nondiabetic	(2) Diabetic					Cycling; Treadmill	%VO2 max	%VO2 max					Yes	65	65											MICT	MICT	MICT
3931	Taniguchi et al.	2016	The Journal of Clinical Endocrinology and Metabolism	Endurance Exercise Reduces Hepatic Fat Content and Serum Fibroblast Growth Factor 21 Levels in Elderly Men.	https://doi.org/10.1210/jc.2015-3308	Japan	0	32	32	32	Old (age 51-x); Healthy		Ex	CON					(1) Exercise	(2) Control					Cycling	%VO2 max	N/A CON					yes	67.5	N/A CON											MICT	MICT
3743	Nishiwaki et al.	2011	The Journal of Physiological Sciences	Vascular adaptations to hypobaric hypoxic training in postmenopausal women.	https://doi.org/10.1007/s12576-010-0126-7	Japan	16	0	16	16	Old (age 51-x); Recreationally active; Sedentary; Other: postmenopausal		Ex	Ex					(1) Normoxic	(2) Hypoxic					Other: swimming	%VO2 max	%VO2 max					No	50	50											MICT	MICT
7096	Bresnahan et al.	2019	The Journal of Spinal Cord Medicine	Arm crank ergometry improves cardiovascular disease risk factors and community mobility independent of body composition in high motor complete spinal cord injury.	https://doi.org/10.1080/10790268.2017.1412562	United States	2	8	10	10	Young (age 18-50); Old (age 51-x); Untrained; Diseased	spinal cord injury	Ex						(1) Exercise						Other: Arm Crank Ergometry	%VO2 max						No	70												MICT	MICT	MICT
7678	Soman et al.	1979	The New England Journal of Medicine	Increased insulin sensitivity and insulin binding to monocytes after physical training.	https://doi.org/10.1056/nejm197911293012203	United States	0	6	6	6	Young (age 18-50); Healthy; Untrained		Ex						(1) Trained						Cycling	%VO2 max						No	70												MICT	MICT
8513	Katayama et al.	1999	The Physiological Society	Ventilatory chemosensitive adaptations to intermittent hypoxic exposure with endurance training and detraining.	https://doi.org/10.1152/jappl.1999.86.6.1805	Japan	0	14	14	14	Young (age 18-50); Healthy		Ex	Ex					(1) Altitude training	(2) Sea-level training					Cycling	%VO2 max	%VO2 max					No	70	70											MICT	MICT	MICT
19510	Carr & Jones	2003	Top Stroke Rehabilitation	Physiological effects of exercise on stroke survivors	https://doi.org/10.1310/0j2k-mdnx-1q0l-8lx6	United States	18	22	40	40	Young (age 18-50); Old (age 51-x); Other: Stroke survivors		Ex						(1) Aerobic						Cycling; Other: Upper body ergometer, flexibility exercises	%VO2 max						yes	55												MICT	MICT
2850	Hsu et al.	2011	Transplantation Proceedings	The effect of early cardiac rehabilitation on health-related quality of life among heart transplant recipients and patients with coronary artery bypass graft surgery.	https://doi.org/10.1016/j.transproceed.2011.04.025	Taiwan	16	63	79	79	Young (age 18-50); Old (age 51-x); Diseased; Other: Heart transplant recipient, Coronary artery bypass graft	Various presentations of cardiaomyopathy	Ex	Ex					(1) CABG group	(2) HT group					Cycling; Treadmill	%VO2 max	%VO2 max					No	65	65											MICT	MICT
9498	Göçer et al.	2017	Turkish Society of Physical Medicine and Rehabilitation	Efficacy of moderate-intensity walking provided feedback by ECE PEDO on abdominal fat in overweight and obese women: A randomized, exercise study	https://doi.org/10.5606/tftrd.2017.1956	Turkey	28	0	28	28	Young (age 18-50); Overweight; Obese		Ex						(1) Treadmill						Treadmill; Other: Pedometer	%VO2 max						Yes	60												MICT	MICT
8269	Brdareski et al.	2012	Vojnosanitetski pregled	Effects of a short-term differently dosed aerobic exercise on maximum aerobic capacity in breast cancer survivors: a pilot study.	http://doi.org/10.2298/VSP101117004B	Serbia	18	0	18	18	Old (age 51-x); Other: Breast cancer survivors, stage I-IIIA		Ex						(1) E1 group						Cycling	%VO2 max						No	55												MICT	MICT
3660	Convertino et al.	1980	Jounal of Applied Physiology	Exercise training-induced hypervolemia: role of plasma albumin, renin, and vasopressin.	https://doi.org/10.1152/jappl.1980.48.4.665	United States	0	8	8	8	Young (age 18-50); Healthy		Ex						(1) Ex						Cycling	%VO2 max						no	65												MICT	MICT	MICT
7689	Feairheller et al.	2009	Medicine and Science in Sports and Exercise	Exercise training, NADPH oxidase p22phox gene polymorphisms, and hypertension.	https://doi.org/10.1249/mss.0b013e318199cee8	United States	50	44	94	94	Young (age 18-50); Healthy; Sedentary; Diseased	Pre/ Stage 1 hypertension	Ex						(1) endurance						Cycling	%VO2 max						No	60												MICT	MICT	N/A CON
5086	Hansen et al.	2009	Diabetologia	Continuous low- to moderate-intensity exercise training is as effective as moderate- to high-intensity exercise training at lowering blood HbA1c in obese type 2 diabetes patients.	https://doi.org/10.1007/s00125-009-1354-3	Belgium	0	50	50	50	Old (age 51-x); Diseased; Sedentary	type 2 diabetes	Ex	Ex					(1) Low-moderate intensity	(2) Moderate-high intensity					Cycling; Other: walking, cross country skiing	%VO2 max	%VO2 max					Yes	50	75											MICT	MICT	MICT
6122	Belardinelli et al.	1995	American College of Cardiology	Low intensity exercise training in patients with chronic heart failure.	https://doi.org/10.1016/0735-1097(95)00267-1	Italy	4	23	27	27	Old (age 51-x); Diseased	mild chronic heart failure	Ex	CON					(1) Low intensity exercise training	(2) CON					Cycling	%VO2 max	N/A CON					No	40	N/A CON											MICT	MICT
22912	Maltais et al.	1997	Am J Respir Crit Care Med	Intensity of training and physiological adaptation in patients with Chronic Obstructive Pulmonary Disease	https://doi.org/10.1164/ajrccm.155.2.9032194	Canada	13	29	42	42	Old (age 51-x); Diseased	Chronic obstructive pulmonary disease	Ex	Ex					(1) Intervention (Greater than 40% FEV predicted)	(2) Intervention (Less than 40% FEV predicted)					Cycling	%WR max/PPO	%WR max/PPO					No	80	80											MICT	MICT	N/A CON
7140	Tabata et al.	1990	european journal of applied physiology	Effect of high-intensity endurance training on isokinetic muscle power.	https://doi.org/10.1007/BF00379392	Japan	0	6	6	6	Young (age 18-50)		Ex						(1) Exercise						Cycling	%VO2 max						No	90												MICT	MICT
7480	Katayama et al.	1998	Japanese Journal of Physiology	Endurance exercise training increases peripheral vascular response in human fingers.	https://doi.org/10.2170/jjphysiol.48.365	Japan	0	12	12	12	Young (age 18-50); Healthy; Untrained		Ex	CON					(1) Ex	(2) Con					Cycling	%VO2 max	N/A CON					No	80	N/A CON											MICT	MICT	N/A CON
37408	Van Ryckeghem et al.	2022	European Journal of Applied Physiology	Impact of continuous vs. interval training on oxygen extraction and cardiac function during exercise in type 2 diabetes mellitus	https://doi.org/10.1007/s00421-022-04884-9	Belgium	2	17	19	19	Young (age 18-50); Old (age 51-x); Diseased	type 2 diabetes	Ex						(1) MICT						Cycling	%VO2 max						Yes	57.5												MICT	MICT
33385	Resende et al.	2021	Nutrients	Changes in the Gut Bacteria Composition of Healthy Men with the Same Nutritional Profile Undergoing 10-Week Aerobic Exercise Training: A Randomized Controlled Trial.	https://doi.org/10.3390/nu13082839	Brazil	0	24	24	24	Young (age 18-50); Healthy		Ex	CON					(1)MICT	(2)Control					Cycling	%VO2 max	N/A CON					No	62.5	N/A CON											MICT	MICT	MICT	MICT	N/A CON
34595	Mikhail et al.	2022	The Journal of Clinical Investigation	Aerobic exercise elicits clinical adaptations in myotonic dystrophy type 1 patients independently of pathophysiological changes.	https://doi.org/10.1172/jci156125	Canada	6	5	11	11	Young (age 18-50); Old (age 51-x); Diseased	Myotonic dystrophy type 1	Ex						(1) Exercise						Cycling	%VO2 max						Yes	70												MICT	MICT
33055	Wang et al.	2022	BMC Geriatrics	Training and retention effects of paced and music-synchronised walking exercises on pre-older females: an interventional study.	https://doi.org/10.1186/s12877-022-03598-z	China	78	0	78	78	Old (age 51-x); Healthy; Sedentary		Ex	Ex	Ex	CON			(1) Normal walking	(2) Paced walking	(3) Music walking	(4) Control			Other: Walking	%VO2 max	%VO2 max	%VO2 max	N/A CON			No	55	55	55	N/A CON									MICT	MICT	MICT
40384	Rago et al.	2022	Journal of Human Kinetics	Performance and Submaximal Adaptations to Additional Speed-Endurance Training vs. Continuous Moderate-Intensity Aerobic Training in Male Endurance Athletes	https://doi.org/10.2478/hukin-2022-0060	Denmark	0	22	22	22	Young (age 18-50); Trained		Ex						(1)MICT						Treadmill	%VO2 max						Yes	70												MICT	MICT
36607	Kamel et al.	2022	Journal of Burn Care & Research	Response of Aerobic Capacity to Low-Level Laser Therapy in Burned Patients	https://doi.org/10.1093/jbcr/irab173	Egypt	25	35	60	60	Young (age 18-50); Other: Burn Victim		Ex	Ex					(1)Laser Therapy+HIIT	(2)HIIT					Treadmill	%VO2 max	%VO2 max					No	77.5	77.5											MICT	MICT	MICT	N/A CON
33380	Goj et al.	2023	The Journal of Clinical Endocrinology and Metabolism	The Acute Cytokine Response to 30-Minute Exercise Bouts Before and After 8-Week Endurance Training in Individuals With Obesity.	https://doi.org/10.1210/clinem/dgac623	Germany	14	8	22	22	Young (age 18-50); Healthy; Overweight; Obese		Ex						(1) Intervention						Cycling; Treadmill	%VO2 max						No	80												MICT	MICT	N/A CON
37739	Soltani et al.	2021	Frontiers in Physiology	Effect of Intensity on Changes in Cardiac Autonomic Control of Heart Rate and Arterial Stiffness After Equated Continuous Running Training Programs	https://doi.org/10.3389/fphys.2021.758299	Iran	0	45	45	45	Young (age 18-50); Healthy; Sedentary		Ex	Ex	CON				(1) HVMIT Group	(2) LVHIT Group	(3) CON Group				Running	%VO2 max	%VO2 max	N/A CON				Yes	55	80	N/A CON										MICT	MICT
33170	Taghizadeh et al.	2022	Clinical Hemorheology and Microcirculation	Long-term aerobic exercise training in type two diabetic patients alters the expression of miRNA-223 and its corresponding target, the P2RY12 receptor, attenuating platelet function.	https://doi.org/10.3233/ch-211209	Iran	15	9	24	24	Old (age 51-x); Diseased	T2DM	Ex	CON					(1) Aerobic Exercise Group	(2) CON Group					Treadmill	%VO2 max	N/A CON					Yes	70	N/A CON											MICT	MICT
33023	Ghasemi et al.	2022	Multiple Sclerosis and Related Disorders	Effect of endurance training on cardiopulmonary fitness in people with multiple sclerosis.	https://doi.org/10.1016/j.msard.2022.103911	Iran	19	0	19	19	Young (age 18-50); Sedentary; Diseased	Multiple Sclerosis	Ex						(1) Intervention						Cycling	%VO2 max						No	60												MICT	MICT	N/A CON
35874	Baccanelli et al.	2023	International Journal of Cardiology. Cardiovascular Risk and Prevention	Effects of cardiac rehabilitation on cardiopulmonary test parameters in heart failure: A real world experience	https://doi.org/10.1016/j.ijcrp.2023.200178	Italy	47	156	203	203	Old (age 51-x); Diseased	Diabetes & Congestive Heart Failure	Ex						(1) Cardiac Rehabilitation Group						Cycling; Treadmill	%VO2 max						No	60												MICT	MICT	MICT
41690	Shimomura et al.	2021	Physical Activity and Nutrition	Relationship between plasma asymmetric dimethylarginine and nitric oxide levels affects aerobic exercise training-induced reduction of arterial stiffness in middle-aged and older adults	https://doi.org/10.20463/pan.2021.0003	Japan	18	13	31	31	Old (age 51-x); Healthy; Untrained; Other: Postmenopausal women		Ex	CON					(1) Training Group	(2) CON Group					Cycling	%VO2 max	N/A CON					No	65	N/A CON											MICT	MICT	MICT
35748	Omoto et al.	2023	Metabolites	Effect of Cycling Exercise Resisting Electrically Stimulated Antagonist Muscle Contractions in Healthy Males	https://doi.org/10.3390/metabo13050604	Japan	0	14	14	14	Young (age 18-50); Healthy		Ex	Ex					(1) HCE Group	(2) VCE Group					Cycling	%VO2 max	%VO2 max					No	40	40											MICT	MICT	MICT	N/A CON	N/A CON
34362	Miura et al.	2022	Int J Sports Me	Effects of Arm-cranking Training with Electrical Muscle Stimulation on Vessel Function.	https://doi.org/10.1055/a-1510-9135	Japan	0	16	16	16	Young (age 18-50); Healthy		Ex	Ex					(1) MICT+EMS	(2) MICT					Other: Arm Crank	%VO2 max	%VO2 max					No	50	50											MICT	MICT
36942	Park et al.	2022	Journal of Mens Health	Influence of Aerobic Exercise Combined with Forest Bathing on Immunocytes, Stress Hormones, VO2peak, and Body Composition in Elderly Men: A Randomized Controlled Trial	http://doi.org/10.31083/j.jomh1807149	Korea	0	32	32	32	Old (age 51-x); Sedentary		Ex	Ex	CON	CON			(1) Exercise	(2) Exercise + Phytoncide	(3) Control	(4) Phytoncide Control			Treadmill	%VO2 max	%VO2 max	N/A CON	N/A CON			Yes	72.5	72.5	N/A CON	N/A CON									MICT	MICT	MICT
33049	Macarlupú et al.	2021	Experimental Physiology	Sub-maximal aerobic exercise training reduces haematocrit and ameliorates symptoms in Andean highlanders with chronic mountain sickness.	https://doi.org/10.1113/ep089975	Peru	0	8	8	8	Young (age 18-50); Untrained; Diseased	Chronic Mountain Sickness	Ex						(1) Submaximal Group						Cycling	%VO2 max						No	60												MICT	MICT	MICT
34183	Sitkowski et al.	2022	Research Quarterly for Exercise and Sport	Hematological Adaptations to Post-Exercise Sauna Bathing With No Fluid Intake: A Randomized Cross-Over Study.	https://doi.org/10.1080/02701367.2021.1921684	Poland	0	13	13	13	Young (age 18-50); Healthy		Ex	Ex					(1) ET Group	(2) ET+Sauna					Cycling	%WR max/PPO	%WR max/PPO					Yes	55	55											MICT	MICT	N/A CON
36997	Karolkiewicz et al.	2022	BMC Sports Science, Medicine and Rehabilitation	No effects of a 4-week post-exercise sauna bathing on targeted gut microbiota and intestinal barrier function, and hsCRP in healthy men: a pilot randomized controlled trial	https://doi.org/10.1186/s13102-022-00497-z	Poland	0	15	15	15	Young (age 18-50); Healthy		Ex	Ex					(1)Ex	(2) Ex+Sauna					Cycling	%VO2 max	%VO2 max					Yes	55	55											MICT	MICT	N/A CON
34094	Bjelobrk et al.	2022	Acta Cardiologica	Impact of cardiac rehabilitation on left ventricular diastolic function and exercise capacity in patients treated with percutaneous coronary intervention after acute coronary event.	https://doi.org/10.1080/00015385.2021.1964211	Serbia	13	72	85	85	Young (age 18-50); Old (age 51-x); Diseased	Left Ventricular Diastolic Dysfunction, Acute Coronary Syndrome	Ex	CON					(1) Ex	(2) CON					Cycling	%VO2 max	N/A CON					No	70	N/A CON											MICT	MICT
34082	Huang et al.	2022	MEDICINE & SCIENCE IN SPORTS & EXERCISE	Stepper-Based Training Improves Monocyte-Platelet Aggregation and Thrombin Generation in Nonambulatory Hemiplegic Patients.	https://doi.org/10.1249/mss.0000000000002846	Taiwan	13	31	44	44	Old (age 51-x); Diseased; Other: failure to walk independently or ride the stationary bike well	noncardioembolic ischemic stroke, hemiplegic (disease duration for more than 3 months)	Ex	CON					(1)Endurance training	(2)CON					Other: Semirecumbent stepper	%WR max/PPO	N/A CON					No	60	N/A CON											MICT	MICT	MICT
33138	Özdemir et al.	2021	Puerto Rico Health Sciences Journal	Effect of Regular Aerobic Training on Serum C-Reactive Protein and IL-6 Levels in Obese Women.	PMID: 34543566	Turkey	18	0	18	18	Young (age 18-50); Sedentary; Obese		Ex						(1) Training Group						Treadmill	%VO2 max						No	55												MICT	MICT	N/A CON
37230	Ramanjaneya et al.	2022	Frontiers in Endocrinology	Effect of Moderate Aerobic Exercise on Complement Activation Pathways in Polycystic Ovary Syndrome Women	https://doi.org/10.3389/fendo.2021.740703	United Kingdom	21	0	21	21	Healthy; Diseased	PCOS	Ex	Ex					(1) No PCOS	(2) PCOS					Treadmill	%VO2 max	%VO2 max					No	60	60											MICT	MICT
40930	Park & Nickerson	2022	Journal of Exercise Rehabilitation	Aerobic exercise is an independent determinant of levels of inflammation and oxidative stress in middle-aged obese females	https://doi.org/10.12965/jer.2142724.352	United States	35	0	35	35	Young (age 18-50); Healthy; Untrained; Obese		Ex	CON					(1) EX	(2) CON					Treadmill	%VO2 max	N/A CON					No	55	N/A CON											MICT	MICT	MICT
36912	Garcia et al.	2022	Metabolites	Can Exercise Training Alter Human Skeletal Muscle DNA Methylation?	https://doi.org/10.3390/metabo12030222	United States	8	5	13	13	Young (age 18-50); Old (age 51-x); Sedentary		Ex						(1)Ex						Cycling	%VO2 max						Yes	65												MICT	MICT
7471	Blumenthal et al.	1988	American Journal of Cardiology	Comparison of high- and low-intensity exercise training early after acute myocardial infarction.	https://doi.org/10.1016/0002-9149(88)91298-2	United States	0	46	46	46	Young (age 18-50); Old (age 51-x); Diseased	Myocardial Infarction	Ex	Ex					(1) High intensity	(2) low intensity					Treadmill; Other: Jogging, walking	%VO2 max	%VO2 max					Yes	70	45											MICT	MICT	N/A CON
4720	Arthur et al.	2002	Medicine & Science in Sports & Exercise	A controlled trial of hospital versus home-based exercise in cardiac patients	https://doi.org/10.1097/00005768-200210000-00003	Canada	43	199	242	242	Old (age 51-x); Other: Post-CABG Surgery Patients		Ex						(1) Supervised Exercise						Cycling; Treadmill; Running	%VO2 max						Yes	65												MICT	MICT	MICT
2911	Brehm et al.	2009	EUROPEAN JOURNAL OF MEDICAL RESEARCH	EFFECTS OF EXERCISE TRAINING ON MOBILIZATION AND FUNCTIONAL ACTIVITY OF BLOOD-DERIVED PROGENITOR CELLS IN PATIENTS WITHACUTE MYOCARDIAL INFARCTION	https://doi.org/10.1186/2047-783X-14-9-393	Germany	9	28	37	37	Old (age 51-x); Diseased	st-elevation myocardial infarction	Ex	CON					(1) Exercise	(2) Traditional Rehab					Cycling	%VO2 max	N/A CON					No	50	N/A CON											MICT	MICT	N/A CON
47094	Chobanyan-Jürgens et al.	2019	The Journal of Clinical Endocrinology and Metabolism	Influences of Hypoxia Exercise on Whole-Body Insulin Sensitivity and Oxidative Metabolism in Older Individuals	https://doi.org/10.1210/jc.2019-00411	Germany	14	15	29	29	Old (age 51-x); Healthy; Sedentary		Ex	Ex					(1) Hypoxia Group	(2) Normoxia Group					Cycling	%VO2 max	%VO2 max					Yes	65	65											MICT	MICT
5602	Kiilavuori et al.	1996	Chest	Effect of physical training on exercise capacity and gas exchange in patients with chronic heart failure	https://doi.org/10.1378/chest.110.4.985	Finland	1	26	27	27	Young (age 18-50); Old (age 51-x); Diseased	CHF	Ex	CON					(1) Exercise group	(2) Control group					Cycling	%VO2 max	N/A CON					No	55	N/A CON											MICT	MICT
33428	Williams et al.	2023	European Journal of Applied Physiology	No acute hyperglycemia induced impairment in brachial artery flow-mediated dilation before or after aerobic exercise training in young recreationally active males	https://doi.org/10.1007/s00421-023-05209-0	Canada	0	24	24	24	Young (age 18-50); Healthy; Recreationally active		Ex						(1) Exercise group						Cycling	%WR max/PPO						No	65												MICT	MICT
2512	Yki-Järvinen et al.	1984	Diabetes Care	Normalization of insulin sensitivity in type I diabetic subjects by physical training during insulin pump therapy.	https://doi.org/10.2337/diacare.7.6.520	Finland	9	29	38	38	Young (age 18-50); Healthy; Diseased	Type 1 diabetes	Ex						(1) Diabetic training group						Cycling	%VO2 max						No	70						50W						MICT	MICT
8643	Katayama et al.	1998	European Journal of Applied Physiology	The effects of intermittent exposure to hypoxia during endurance exercise training on the ventilatory responses to hypoxia and hypercapnia in humans.	https://doi.org/10.1007/s004210050406	Japan	0	13	13	13	Young (age 18-50); Healthy; Untrained		Ex	CON					(1) Intervention	(2) Control					Cycling	%VO2 max	N/A CON					No	40	N/A CON					Passive rest						HIIT	MICT	N/A CON
4084	Fujii et al.	2015	Journal of Applied Physiology	Effect of short-term exercise-heat acclimation on ventilatory and cerebral blood flow responses to passive heating at rest in humans.	https://doi.org/10.1152/japplphysiol.01049.2014	Japan	0	20	20	20	Young (age 18-50); Healthy		Ex	Ex					(1) Cold	(2) Heat					Cycling	%VO2 max	%VO2 max					No	50	50					NR	NR					HIIT	MICT	MICT
4571	Kataoka et al.	2016	Journal of Applied Physiology	Effects of hypervolemia by protein and glucose supplementation during aerobic training on thermal and arterial pressure regulations in hypertensive older men.	https://doi.org/10.1152/japplphysiol.00033.2016	Japan	0	21	21	21	Old (age 51-x); Diseased	hypertension	Ex	Ex					(1) Glucose supplement	(2) Whey protein+glucose supplement					Cycling	%VO2 max	%VO2 max					Yes	67.5	67.5					Passive rest	Passive rest					HIIT	HIIT
5246	Okazaki et al.	2002	Journal of Applied Physiology	Effects of exercise training on thermoregulatory responses and blood volume in older men.	https://doi.org/10.1152/japplphysiol.00222.2002	Japan	0	23	23	23	Old (age 51-x); Healthy; Recreationally active; Untrained		Ex						(1) Ex						Cycling	%VO2 max						Yes	65						Passive rest						HIIT	HIIT	N/A CON
7494	Talanian et al.	2010	Am J Physiol Endocrinol Metab	Exercise training increases sarcolemmal and mitochondrial fatty acid transport proteins in human skeletal muscle.	https://doi.org/10.1152/ajpendo.00073.2010	Canada	10	0	10	10	Young (age 18-50); Healthy; Untrained; Recreationally active		Ex						(1) HIIT						Cycling	%VO2 max						No	90						Passive rest						HIIT	HIIT	HIIT
1667	Clark et al.	2004	Am J Physiol Endrocrinol Metab	Intensified exercise training does not alter AMPK signaling in human skeletal muscle.	https://doi.org/10.1152/ajpendo.00462.2003	Australia	ND	ND	8	8	Young (age 18-50); Trained		Ex						(1) HIT						Cycling	%VO2 max						No	85						100W						HIIT	HIIT	HIIT
17069	Makrides et al.	1990	american physiological society	High-intensity endurance training in 20- to 30- and 60- to 70-yr-old healthy men	https://doi.org/10.1152/jappl.1990.69.5.1792	Canada	0	24	24	24	Young (age 18-50); Old (age 51-x); Healthy; Sedentary		Ex	Ex					(1) Young	(2) Old					Cycling	%VO2 max	%VO2 max					yes	75	75					55	55					HIIT	HIIT
8878	Perry et al.	2008	Applied physiology: nutrition and metabolism	High-intensity aerobic interval training increases fat and carbohydrate metabolic capacities in human skeletal muscle.	https://doi.org/10.1139/h08-097	Canada	3	5	8	8	Young (age 18-50); Recreationally active		Ex						(1) Ex						Cycling	%VO2 max						no	90						Passive rest						HIIT	HIIT
6895	Mandroukas et al.	1984	Eur J Appl Physiol	Physical training in obese women. Effects of muscle morphology, biochemistry and function.	https://doi.org/10.1007/bf00943363	Sweden	14	0	14	14	Young (age 18-50); Sedentary; Obese		Ex						(1) Intervention						Cycling; Other: walking, jogging, calisthenics	%VO2 max						Yes	82.5						LL						HIIT	HIIT
29834	Phillips et al.	2017	Frontiers in Endocrinology	A practical and time-efficient high-intensity interval training program modifies cardio-metabolic risk factors in adults with risk factors for type II diabetes	https://doi.org/10.3389/fendo.2017.00229	Sweden, Denmark, Spain, UK	101	88	189	189	Young (age 18-50); Old (age 51-x); Sedentary; Diseased	type 2 diabetes, impaired glucose tolerance	Ex	Ex					(1) 7 by 1 HIT	(2) 5 by 1 HIT					Cycling	%WR max/PPO	%WR max/PPO					yes	100	125					LL	LL					HIIT	HIIT	HIIT
11106	Tam et al.	2018	Frontiers in physiology	Effect of endurance and strength training on the slow component of VO2 kinetics in elderly humans	https://doi.org/10.3389/fphys.2018.01353	Italy	0	12	12	12	Old (age 51-x);recreationally active ; Healthy		Ex						(1) HIIT						Cycling	%VO2 max						No	90						Passive rest						HIIT	HIIT
8556	Weber & Schneider	2002	Journal of Applied Physiology	Increases in maximal accumulated oxygen deficit after high-intensity interval training are not gender dependent.	https://doi.org/10.1152/japplphysiol.00546.2001	Australia	7	7	14	14	Young (age 18-50); Untrained		Ex	Ex					(1) Men	(2) Women					Cycling	%VO2 max	%VO2 max					yes	91.25	91.25					NR	NR					HIIT	HIIT
28116	Graef et al.	2009	Journal of the International Society of Sports Nutrition	The effects of four weeks of creatine supplementation and high-intensity interval training on cardiorespiratory fitness: A randomized controlled trial	https://doi.org/10.1186/1550-2783-6-18	United States	0	43	43	43	Young (age 18-50); Healthy; Recreationally active		Ex	Ex	CON				(1) Creatine	(2) Placebo	(3) Control				Cycling	%VO2 max	%VO2 max	N/A CON				Yes	100	100	N/A CON				Passive rest	Passive rest					HIIT	HIIT	HIIT
7935	Gross et al.	2007	Med. Sci. Sports Exerc.	Nonconsecutive- versus consecutive-day high-intensity interval training in cyclists.	https://doi.org/10.1249/mss.0b013e3180cac209	United States	4	11	15	15	Young (age 18-50); Trained		Ex	Ex					(1) Continuous days hiit	(2) noncontinuous days hiit					Cycling	%WR max/PPO	%WR max/PPO					Yes	100	100					25	25					HIIT	HIIT
4178	Skjerbæk et al.	2014	Multiple Sclerosis Journal	Endurance training is feasible in severely disabled patients with progressive multiple sclerosis.	https://doi.org/10.1177/1352458513505351	Denmark	8	3	11	11	Old (age 51-x); Diseased	multiple sclerosis	Ex	CON					(1) upper body endurance training	(2) control					Other: arm and arm/leg ergometry	%VO2 max	N/A CON					no	70	N/A CON					NR						HIIT	HIIT	HIIT
7645	Nybo et al.	2009	Acta Physiologica	Impact of carbohydrate supplementation during endurance training on glycogen storage and performance.	https://doi.org/10.1111/j.1748-1716.2009.01996.x	Denmark	0	15	15	15	Young (age 18-50); Sedentary; Inactive; Sedentary; Healthy;		Ex	Ex					(1) CHO	(2) Placebo					Cycling	%VO2 max	%VO2 max					Yes	77.5	77.5					50	50					HIIT	HIIT	HIIT	N/A CON
14817	Bishop et al.	2008	Am J Physiol Reul Integr Comp Physiol	Effects of high-intensity training on muscle lactate transporters and postexercise recovery of muscle lactate and hydrogen ions in women	https://doi.org/10.1152/ajpregu.00863.2007	Australia	6	0	6	6	Young (age 18-50); Healthy; Recreationally active		Ex						(1) Ex						Cycling	%VO2 max						No	100						NR						HIIT	HIIT	HIIT
8552	Brurok et al.	2011	American Journal of Physical Medicine & Rehabilitation	Effect of aerobic high-intensity hybrid training on stroke volume and peak oxygen consumption in men with spinal cord injury.	https://doi.org/10.1097/phm.0b013e31820f960f	Norway	0	6	6	6	Young (age 18-50); Old (age 51-x); Diseased	Spinal Cord Injury	Ex						(1) Intervention						Other: hybrid cycling (arms and legs)	%WR max/PPO						yes	87.5						70						HIIT	HIIT	N/A CON
7969	Tsekouras et al.	2008	American Journal of Physiology - Endocrinology and Metabolism	High-intensity interval aerobic training reduces hepatic very low-density lipoprotein-triglyceride secretion rate in men.	https://doi.org/10.1152/ajpendo.90545.2008	Greece	0	15	15	15	Young (age 18-50); Healthy; Recreationally active; Untrained; Other: non-obese		Ex	CON					(1) Exercise group	(2) Control group					Treadmill	%VO2 max	N/A CON					No	90	N/A CON					60						HIIT	HIIT	HIIT
10554	Munch et al.	2017	American Journal of Physiology: Heart and Circulatory Physiology	Effect of 6 wk of high-intensity one-legged cycling on functional sympatholysis and ATP signaling in patients with heart failure	https://doi.org/10.1152/ajpheart.00379.2017	Denmark	2	12	14	14	Old (age 51-x); Healthy; Diseased	heart failure	Ex	Ex					(1) Healthy	(2) Heart failure					Cycling	%WR max/PPO	%WR max/PPO					No	90	90					Passive rest	Passive rest					HIIT	HIIT
4714	Lange et al.	2000	American journal of physiology-Endicronology and metabolism	Growth hormone enhances effects of endurance training on oxidative muscle metabolism in elderly women.	https://doi.org/10.1152/ajpendo.2000.279.5.e989	Denmark	17	0	17	17	Old (age 51-x); Healthy		Ex	Ex					(1) Placebo + exercise	(2) GH + exercise					Cycling	%VO2 max	%VO2 max					No	75	75					50	50					HIIT	HIIT
7745	Gurd et al.	2010	Appl. Physiol. Nutr. Metab.	High-intensity interval training increases SIRT1 activity in human skeletal muscle.	https://doi.org/10.1139/h10-030	Canada	3	6	9	9	Young (age 18-50); Recreationally active; Healthy		Ex						(1) Ex						Cycling	%VO2 max						No	90						NR						HIIT	HIIT	N/A CON
7491	Mitropoulos et al.	2018	Arthritis research and therapy	The effects of upper and lower limb exercise on the microvascular reactivity in limited cutaneous systemic sclerosis patients.	https://doi.org/10.1186/s13075-018-1605-0	United Kingdom	31	3	34	34	Old (age 51-x); Diseased	Arthritis	Ex	Ex	CON				(1) ACE	(2) Cycling	(3) Control				Cycling; Other: Arm cranking (ACE)	%WR max/PPO	%WR max/PPO	N/A CON				no	100	100	N/A CON				Passive rest	Passive rest					HIIT	HIIT	HIIT
3137	Dunne et al.	2016	BJS	Randomized clinical trial of prehabilitation before planned liver resection.	https://doi.org/10.1002/bjs.10096	United Kingdom	10	25	35	35	Old (age 51-x); Diseased	colorectal liver metastasis	Ex	CON					(1) Prehabilitation	(2) Standard care/Control					Cycling	%VO2 max	N/A CON					No	90	N/A CON					60						HIIT	HIIT	HIIT
12792	Reuveny et al.	2020	BMC Sports Science, Medicine and Rehabilitation	High-intensity interval training accelerates oxygen uptake kinetics and improves exercise tolerance for individuals with cystic fibrosis	https://doi.org/10.1186/s13102-020-0159-z	Ireland	5	6	11	11	Young (age 18-50); Diseased	cystic fibrosis	Ex	Ex					(1) Oxygen supplementation	(2) No oxygen supplementation					Cycling	%WR max/PPO	%WR max/PPO					No	70	70					35	35					HIIT	HIIT
6012	Mandroukas et al.	1986	Clinical Physiology	Muscle adaptations and glucose control after physical training in insulin-dependent diabetes mellitus.	https://doi.org/10.1111/j.1475-097x.1986.tb00141.x	Sweden	3	6	9	9	Young (age 18-50); Diseased	Insulin-dependent diabetes	Ex						(1) Ex						Cycling	%VO2 max						Yes	85						LL						HIIT	HIIT	HIIT	N/A CON
2144	Tew et al.	2009	Clinical Science	Limb-specific and cross-transfer effects of arm-crank exercise training in patients with symptomatic peripheral arterial disease.	https://doi.org/10.1042/cs20080688	United Kingdom	0	51	51	51	Old (age 51-x); Diseased	peripheral arterial disease	Ex	CON					(1) Exercise	(2) Control					Other: arm crank	%WR max/PPO	N/A CON					no	65	N/A CON					NR						HIIT	HIIT	N/A CON
7908	Salazar-Martínez et al.	2018	Elsevier	Influence of high-intensity interval training on ventilatory efficiency in trained athletes.	https://doi.org/10.1016/j.resp.2018.01.016	Spain	0	16	16	16	Young (age 18-50); Healthy; Trained		Ex	CON					(1) Exercise	(2) Control					Running	%VO2 max	N/A CON					No	92.5	N/A CON					LL						HIIT	HIIT	HIIT
1705	Hvid et al.	2013	Endocrinology	Endurance training improves insulin sensitivity and body composition in prostate cancer patients treated with androgen deprivation therapy.	https://doi.org/10.1530/erc-12-0393	Denmark	0	19	19	19	Old; Healthy; Diseased; Other: Androgen deprivation therapy	Prostate cancer	Ex	CON					(1) Patients	(2) Controls					Cycling	%VO2 max	%VO2 max					Yes	87.5	87.5					52.5	52.5					HIIT	HIIT
15958	Limprasertkul et al.	2011	Endocrinology & Metabolism	The respiratory exchange ratio is higher in older subjects, but is reduced by aerobic exercise training	http://doi.org/10.5812/Kowsar.1726913X.1789	United States	15	15	30	30	Old (age 51-x); Untrained		Ex						(1) Elderly group						Treadmill	%VO2 max						Yes	75						NR						HIIT	HIIT	N/A CON
20163	Morton & Cable	2005	Ergonomics	The effects of intermittent hypoxic training on aerobic and anaerobic performance	https://doi.org/10.1080/00140130500100959	United Kingdom	0	16	16	16	Young (age 18-50); Recreationally active		Ex	Ex					(1) Sea level	(2) Hypoxic					Cycling	%WR max/PPO	%WR max/PPO					Yes	85	85					50	50					HIIT	HIIT	N/A CON
8482	Astorino et al.	2013	Eur J Appl Physiol	Magnitude and time course of changes in maximal oxygen uptake in response to distinct regimens of chronic interval training in sedentary women.	https://doi.org/10.1007/s00421-013-2672-1	United States	27	0	27	27	Young (age 18-50); Healthy; Sedentary		Ex	Ex	CON				(1) Lower intensity training	(2) Higher intensity training	(3) Control				Cycling	%WR max/PPO	%WR max/PPO	N/A CON				Yes	70	85	N/A CON				40W	40W					HIIT	HIIT	N/A CON
7785	Spee et al.	2016	Eur J of Preventive Cardiology	Effects of high-intensity interval training on central haemodynamics and skeletal muscle oxygenation during exercise in patients with chronic heart failure.	https://doi.org/10.1177/2047487316661615	Netherland	3	23	26	26	Old (age 51-x); Diseased	Chronic Heart Failure	Ex	CON					(1) HIIT	(2) Control					Cycling	%VO2 max	N/A CON					no	90	N/A CON					ND						HIIT	HIIT
5076	Willenheimer et al.	1998	European heart journal	Exercise training in heart failure improves quality of life and exercise capacity.	https://doi.org/10.1053/euhj.1997.0853	Sweden	ND	ND	49	49	Old (age 51-x); Diseased;	Mild to moderate heart failure	Ex	CON					(1) Exercise	(2) Control					Cycling	%VO2 max	N/A CON					Yes	80	N/A CON					NR						HIIT	HIIT	HIIT
5997	Holloway et al.	2018	European Journal of Applied Physiology	Evaluating the progressive cardiovascular health benefits of short-term high-intensity interval training.	https://doi.org/10.1007/s00421-018-3952-6	United Kingdom	0	19	19	19	Young (age 18-50); Healthy		Ex	CON					(1) Ex	(2) Control					Cycling	%VO2 max	N/A CON					No	90	N/A CON					UL						HIIT	HIIT	HIIT	N/A CON
6132	Sartor et al.	2010	European Journal of Applied Physiology	High-intensity exercise and carbohydrate-reduced energy-restricted diet in obese individuals.	https://doi.org/10.1007/s00421-010-1571-y	United Kingdom	14	5	19	19	young; Old;Obese		Ex	CON					(1) Diet exercise	(2) Diet only					Cycling	%VO2 max	N/A CON					No	90	N/A CON					NR						HIIT	HIIT	N/A CON
19827	Mourot et al.	2004	European journal of applied physiology	Quantitative Poincaré plot analysis of heart rate variability: Effect of endurance training	https://doi.org/10.1007/s00421-003-0917-0	France	0	16	16	16	Young (age 18-50); Healthy; Trained; Untrained		Ex						(1) Untrained --> Training						Cycling	%WR max/PPO						no	100						VT						HIIT	HIIT	N/A CON
13046	Rettedal et al.	2020	Experimental physiology	Short-term high-intensity interval training exercise does not affect gut bacterial community diversity or composition of lean and overweight men	https://doi.org/10.1113/ep088744	New Zealand	0	29	29	29	Young (age 18-50); Overweight		Ex	Ex					(1) Lean	(2) Overweight					Cycling	%VO2 max	%VO2 max					yes	100	100					LL	LL					HIIT	HIIT	N/A CON
11124	de Matos et al.	2018	Frontiers in Physiology	High-intensity interval training improves markers of oxidative metabolism in skeletal muscle of individuals with obesity and insulin resistance	https://doi.org/10.3389/fphys.2018.01451	Brazil	17	9	26	26	Young (age 18-50); Obese; Diseased; Other: Insulin-sensitive,	non-insulin, and insulin-resistant	Ex	Ex					(1) Obese non-insulin	(2) Insulin-resistant					Cycling	%WR max/PPO	%WR max/PPO					Yes	95	95					30W	30W					HIIT	HIIT	N/A CON
11048	Wiewelhove et al.	2018	Frontiers in Physiology	Active recovery after high-intensity interval-training does not attenuate training adaptation	https://doi.org/10.3389/fphys.2018.00415	Germany	0	26	26	26	Young (age 18-50); Healthy; Trained		Ex	Ex					(1) Active Recovery Group	(2) Passive Recovery Group					Running	%VO2 max	%VO2 max					No	95	95					Passive rest	Passive rest					HIIT	HIIT
8818	García-Suárez et al.	2020	int J of Environmental Research and Public Health	Hemodynamic Adaptations Induced by Short-Term Run Interval Training in College Students.	https://doi.org/10.3390/ijerph17134636	Mexico	0	19	19	19	Young (age 18-50); Healthy; Recreationally active		Ex	CON					(1) EX	(2) CON					Running	%VO2 max	N/A CON					Yes	100	N/A CON					40						HIIT	HIIT	HIIT
8367	Chou et al.	2019	International Journal of Cardiology	High-intensity interval training enhances mitochondrial bioenergetics of platelets in patients with heart failure.	https://doi.org/10.1016/j.ijcard.2018.07.104	Taiwan	10	24	34	34	Old (age 51-x); Diseased	Heart Failure	Ex	CON					(1) HIIT group	(2) Home/control group					Cycling	%VO2 max	N/A CON					No	80	N/A CON					40						HIIT	HIIT	HIIT
8347	Spee et al.	2020	International journal of cardiology	High intensity interval training after cardiac resynchronization therapy: An explorative randomized controlled trial.	https://doi.org/10.1016/j.ijcard.2019.07.023	Netherland	5	19	24	24	Old (age 51-x); Diseased	chronic heart failure	Ex	CON					(1) Exercise	(2) Control					Cycling	%VO2 max	N/A CON					No	90	N/A CON					LL						HIIT	HIIT	HIIT
8117	Park et al.	2021	International Journal of Environmental Research and Public Health	The Effects of the Combination of High-Intensity Interval Training with 3D-Multiple Object Tracking Task on Perceptual-Cognitive Performance: A Randomized Controlled Intervention Trial.	https://doi.org/10.3390/ijerph18094862	Germany	13	29	42	42	Young (age 18-50); Healthy		Ex	CON	Ex	CON			(1) HIIT + Neurotracker	(2) Neurotracker	(3) HIIT	(4) Control			Treadmill	%VO2 max	N/A CON	%VO2 max	N/A CON			No	90	N/A CON	90	N/A CON			50		50				HIIT	HIIT	N/A CON
7581	Mourot et al.	2004	International Journal of Sports Medicine	Evaluation of fitness level by the oxygen uptake efficiency slope after a short-term intermittent endurance training.	https://doi.org/10.1055/s-2004-819943	France	15	0	15	15	Young (age 18-50); Healthy		Ex	CON					(1) Training	(2) Control					Cycling	%WR max/PPO	N/A CON					No	100	N/A CON					ND						HIIT	HIIT	N/A CON
7099	Roberts et al.	2011	International journal of sports physiology and performance	Vitamin C consumption does not impair training-induced improvements in exercise performance.	https://doi.org/10.1123/ijspp.6.1.58	United Kingdom	0	15	15	15	Young (age 18-50); Recreationally active		Ex	Ex					(1) Placebo	(2) Vitamin C					Treadmill	%VO2 max	%VO2 max					Yes	92.5	92.5					37.5	37.5					HIIT	HIIT	N/A CON
2385	Talanian et al.	2007	J Appl Physiol	Two weeks of high-intensity aerobic interval training increases the capacity for fat oxidation during exercise in women.	https://doi.org/10.1152/japplphysiol.01098.2006	Canada	8	0	8	8	Young (age 18-50); Healthy; Recreationally active		Ex						(1) Ex						Cycling	%VO2 max						No	90						Passive rest						HIIT	HIIT	N/A CON	HIIT	N/A CON
8838	Wihelmsen et al.	2019	Journal of Applied Physiology	Chronic effects of high-intensity interval training on postprandial lipemia in healthy men.	https://doi.org/10.1152/japplphysiol.00131.2019	United Kingdom	0	8	8	8	Young (age 18-50); Recreationally active;Healthy		Ex						(1) Trained						Cycling	%VO2 max						No	90						45						HIIT	HIIT	N/A CON
7995	Jayo-Montoya et al.	2020	Journal of Cardiopulmonary Rehabilitation and Prevention	Low-Volume High-Intensity Aerobic Interval Training Is an Efficient Method to Improve Cardiorespiratory Fitness After Myocardial Infarction: PILOT STUDY FROM THE INTERFARCT PROJECT.	https://doi.org/10.1097/hcr.0000000000000453	Spain	11	59	70	70	Young (age 18-50); Old (age 51-x); Diseased	Myocardial infarction	Ex	Ex	CON				(1) High volume HIIT	(2) Low volume HIIT	(3) Control				Treadmill; Cycling	%VO2 max	%VO2 max	N/A CON				No	90	90	N/A CON				70	70					HIIT	HIIT	HIIT
32284	Faria et al.	2021	Journal of Exercise Physiology (online)	Chronic Effects of Metabolic and Autonomic Cardiac Modulation of Long or Short High-Intensity Interval Training in Type 2 Diabetics: Preliminary Results	N/A	Brazil	ND	ND	15	15	Young (age 18-50); Old (age 51-x); Sedentary; Diseased	type 2 diabetes	Ex	Ex	CON				(1) Long HIIT	(2) Short HIIT	(3) Control				Treadmill	%VO2 max	%VO2 max	N/A CON				no	85	90	N/A CON				50	passiverecovery'					HIIT	HIIT
30896	Bellovary et al.	2019	Journal of Human Sport and Exercise	Effects of high-intensity interval training while using a breathing-restrictive mask compared to intermittent hypobaric hypoxia	http://doi.org/10.14198/jhse.2019.144.11	United States	15	15	30	30	Young (age 18-50); Recreationally active		Ex	Ex	Ex				(1) Intermittent hypoxic training + HIIT	(2) Elevation training mask (ETM)+HIIT	(3) HIIT alone				Cycling	%WR max/PPO	%WR max/PPO	%WR max/PPO				no	100	100	100				25W	25W	25W				HIIT	HIIT
26089	Zwetsloot et al.	2014	Journal of inflammation research	High-intensity interval training induces a modest systemic inflammatory response in active, young men	https://doi.org/10.2147/jir.s54721	United States	0	8	8	8	Young (age 18-50); Healthy; Recreationally active		Ex						(1) Exercise						Cycling	%VO2 max						no	100						50W						HIIT	HIIT	HIIT	N/A CON
12925	Atakan et al.	2021	Journal of Sport and Health Science	Six high-intensity interval training sessions over 5 days increases maximal oxygen uptake, endurance capacity, and sub-maximal exercise fat oxidation as much as 6 high-intensity interval training sessions over 2 weeks	https://doi.org/10.1016/j.jshs.2020.06.008	Turkey	0	28	28	28	Young (age 18-50); Healthy; Recreationally active		Ex	Ex					(1) HIIT single	(2) HIIT double					Cycling	%VO2 max	%VO2 max					No	100	100					60W	60W					HIIT	HIIT	HIIT	N/A CON
7586	Ziemann et al.	2011	Journal of Strength and Conditioning Research	Aerobic and anaerobic changes with high-intensity interval training in active college-aged men.	https://doi.org/10.1519/jsc.0b013e3181d09ec9	United States	0	21	21	21	Young (age 18-50); Healthy; Recreationally active		Ex	CON					(1) Interval training	(2) Control					Cycling	%WR max/PPO	N/A CON					No	80	N/A CON					Passive rest						HIIT	HIIT	HIIT	HIIT
7805	Abdelbasset et al.	2019	Medicine	A randomized controlled trial on the effectiveness of 8-week high-intensity interval exercise on intrahepatic triglycerides, visceral lipids, and health-related quality of life in diabetic obese patients with nonalcoholic fatty liver disease.	https://doi.org/10.1097/md.0000000000014918	Egypt	11	21	32	32	Old (age 51-x); Obese; Diseased	NAFLD, Type 2 diabetes	Ex	CON					(1) HIIT	(2) CON					Cycling	%VO2 max	N/A CON					No	82.5	N/A CON					50						HIIT	HIIT
8343	Lee et al.	2017	Medicine & Science in Sports & Exercise	Physiological Adaptations to Sprint Interval Training with Matched Exercise Volume.	https://doi.org/10.1249/mss.0000000000001083	Taiwan	0	38	38	38	Young (age 18-50); Healthy; Recreationally active		Ex	Ex	CON				(1) HIIT60s	(2) HIIT10s	(3) Control group				Cycling	%VO2 max	%VO2 max	N/A CON				Yes	87.5	87.5	N/A CON				30	30					HIIT	HIIT	HIIT
3274	Florence & Hagberg	1984	Medicine and Science in Sports and Exercise	Effect of training on the exercise responses of neuromuscular disease patients.	https://doi.org/10.1249/00005768-198410000-00007	United States	3	15	18	18	Young (age 18-50); Healthy; Diseased	non-progressive or slowly-progressive neuromuscular diseases	Ex	Ex	CON				(1) Training patients	(2) Training normals	(3) Control patients				Cycling	%VO2 max	%VO2 max	N/A CON				No	70	70	N/A CON				NR	NR					HIIT	HIIT	N/A CON
6935	MacArthur et al.	1993	Medicine and science in sports and exercise	Supervised exercise training improves cardiopulmonary fitness in HIV-infected persons.	PMID: 8100607	United States	1	24	25	25	Young (age 18-50); Diseased	HIV	Ex	Ex					(1) Low intensity	(2) HIIT					Cycling; Treadmill; Running	%VO2 max	%VO2 max					No	55	80					NR	NR					HIIT	HIIT	N/A CON
1114	El Mhandi et al.	2008	Muscle & Nerve	Benefits of interval-training on fatigue and functional capacities in Charcot-Marie-Tooth disease.	https://doi.org/10.1002/mus.20959	France	0	8	8	8	Young (age 18-50); Diseased	Charcot Marie tooth	Ex						(1) Intervention						Cycling	%WR max/PPO						No	80						40						HIIT	HIIT	HIIT	N/A CON
7058	Charifi et al.	2003	Muscle and nerve	Effects of endurance training on satellite cell frequency in skeletal muscle of old men.	https://doi.org/10.1002/mus.10394	France	0	11	11	11	Old (age 51-x); Recreationally active		Ex						(1) intervention						Cycling	%VO2 max						no	90						70						HIIT	HIIT	HIIT	N/A CON
7859	Tsirigkakis et al.	2021	Nutrients	Effects of Two Workload-Matched High-Intensity Interval Training Protocols on Regional Body Composition and Fat Oxidation in Obese Men.	https://doi.org/10.3390/nu13041096	Greece	0	16	16	16	Young (age 18-50); Untrained; Overweight; Sedentary		Ex	Ex					(1) HIIT 10	(2) HIIT 60					Cycling	%WR max/PPO	%WR max/PPO					No	100	100					15	15					HIIT	HIIT	HIIT
13887	Smith-Ryan et al.	2020	Osteoarthritis and Cartilage Open	Metabolic and physiological effects of high intensity interval training in patients with knee osteoarthritis: A pilot and feasibility study	https://doi.org/10.1016/j.ocarto.2020.100083	United States	9	3	12	12	Old (age 51-x); Diseased; Other: moderate to severe pain and/or moderate to severe disability	Knee osteoarthritis	Ex						(1) HIIT						Cycling	%WR max/PPO						No	90						Passive rest						HIIT	HIIT
7508	Dohlmann et al.	2018	Physiological Reports	High-intensity interval training changes mitochondrial respiratory capacity differently in adipose tissue and skeletal muscle.	https://doi.org/10.14814/phy2.13857	Denmark	7	5	12	12	Young (age 18-50); Healthy; Overweight; Sedentary		Ex						(1) Hiit						Cycling	%VO2 max						yes	82.5						Passive rest						HIIT	HIIT
7151	Holloway et al.	2009	Proteomics	Proteomic investigation of changes in human vastus lateralis muscle in response to interval-exercise training.	https://doi.org/10.1002/pmic.200900068	United Kingdom	0	5	5	5	Young (age 18-50); Recreationally active		Ex						(1) Intervention						Treadmill	%VO2 max						No	95						50						HIIT	HIIT	HIIT
8936	Chrysohoou et al.	2014	quarterly journal of medicine	High intensity, interval exercise improves quality of life of patients with chronic heart failure: a randomized controlled trial.	https://doi.org/10.1093/qjmed/hct194	Greece	15	57	72	72	Old (age 51-x); Diseased	Chronic heart failure	Ex	CON					(1) HIIT	(2) CON					Cycling	%WR max/PPO	N/A CON					yes	90	N/A CON					Passive rest						HIIT	HIIT
12855	Kon et al.	2020	Respiratory Physiology & Neurobiology	Effect of practical hyperoxic high-intensity interval training on exercise performance	https://doi.org/10.1016/j.resp.2020.103481	Japan	0	16	16	16	Young (age 18-50); Healthy; Trained		Ex	Ex					(1) Normoxic HIIT	(2) Hypoxic HIIT					Cycling	%VO2 max	%VO2 max					No	100	100					Passive rest	Passive rest					HIIT	HIIT
25835	Monk-Hansen et al.	2014	Scandinavian Cardiovascular Journal	Interval training does not modulate diastolic function in heart transplant recipients	https://doi.org/10.3109/14017431.2013.871058	Denmark	5	18	23	23	Young (age 18-50); Old (age 51-x); Other: heart transplant recipients		Ex	CON					(1) Training group	(2) Control group					Cycling	%VO2 max	N/A CON					No	85	N/A CON					NR						HIIT	HIIT
7000	Hwang et al.	2012	Support Care Cancer	Effects of exercise training on exercise capacity in patients with non-small cell lung cancer receiving targeted therapy.	https://doi.org/10.1007/s00520-012-1452-5	Taiwan	12	12	24	24	Young (age 18-50); Old (age 51-x); Diseased	adenocarcinoma	Ex	CON					(1) Exercise	(2) Control					Cycling; Treadmill	%VO2 max	N/A CON					No	80	N/A CON					60						HIIT	HIIT	N/A CON
8340	Scott et al.	2019	the physiological society	Home-hit improves muscle capillarisation and eNOS/NAD(P)Hoxidase protein ratio in obese individuals with elevated cardiovascular disease risk.	https://doi.org/10.1113/jp278062	United Kingdom	19	13	32	32	Young;Sedentary; Obese		Ex						(1) Lab HIT						Cycling	%WR max/PPO						Yes	100						NR						HIIT	HIIT	HIIT
14266	Argudo et al.	2021	Diseases of the Esophagus	Feasibility, tolerability, and effects of exercise-based prehabilitation after neoadjuvant therapy in esophagogastric cancer patients undergoing surgery: An interventional pilot study	https://doi.org/10.1093/dote/doaa086	Spain	7	26	33	33	Old (age 51-x); Diseased	Cancer of the esophagus	Ex						(1) Exercise						Cycling	%WR max/PPO						No	80						40						HIIT	HIIT	N/A CON
13564	Kourek et al.	2020	IJC Heart & Vasculature	The comparison between two different exercise training programs on the mobilization of endothelial progenitor cells in patients with chronic heart failure: Comparing two different exercise training protocols	https://doi.org/10.1093/ehjci/ehaa946.1073	Greece	9	35	44	44	Young (age 18-50); Old (age 51-x); Diseased	Chronic heart failure	Ex						(1) HIIT group						Cycling	%VO2 max						Yes	80						50						HIIT	HIIT	N/A CON
6385	Wang et al.	2013	International Journal of Cardiology	Effect of aerobic interval training on erythrocyte rheological and hemodynamic functions in heart failure patients with anemia.	https://doi.org/10.1016/j.ijcard.2012.11.053	Taiwan	31	26	57	57	Old (age 51-x); Diseased	heart failure patients with or without anemia	Ex	Ex					(1) Heart failure no anemia	(2) Heart failure and anemia					Cycling	%VO2 max	%VO2 max					no	80	80					40	40					HIIT	HIIT
5276	Okazaki et al.	2009	Journal of Applied Physiology	Impact of protein and carbohydrate supplementation on plasma volume expansion and thermoregulatory adaptation by aerobic training in older men.	https://doi.org/10.1152/japplphysiol.91265.2008	Japan	0	14	14	14	Old (age 51-x); Healthy; Recreationally active		Ex	Ex					(1) Protein-carb supplementation+exercise	(2) Placebo+exercise					Cycling	%VO2 max	%VO2 max					Yes	67.5	67.5					NR	NR					HIIT	HIIT
25374	Alkahtani et al.	2013	SpringerPlus	Effect of interval training intensity on fat oxidation, blood lactate and the rate of perceived exertion in obese men	https://doi.org/10.1186/2193-1801-2-532	Australia	0	10	10	10	Young;Sedentary; Obese; Overweight		Ex	Ex					(1) MIIT	(2) HIIT					Cycling	%VO2 max	%VO2 max					Yes	65	90					25	Passive rest					HIIT	HIIT
33466	Frientes et al.	2023	International Journal of Environmental Research and Public Health	Effect of Menstrual Cycle Phase on Fuel Oxidation Post HIT in Women Reproductive Age: A Pilot Study.	https://doi.org/10.3390/ijerph20043148	Brazil	11	0	11	11	Young (age 18-50); Healthy		Ex	Ex					(1) Follicular Phase	(2) Luteal Phase					Treadmill	%VO2 max	%VO2 max					No	100	100					Passive rest	Passive rest					HIIT	HIIT	HIIT
33312	Kurgan et al.	2022	Physiological Reports	Subcutaneous adipose tissue sclerostin is reduced and Wnt signaling is enhanced following 4-weeks of sprint interval training in young men with obesity.	https://doi.org/10.14814/phy2.15232	Canada	0	7	7	7	Young (age 18-50); Untrained; Obese		Ex						(1) SIT						Cycling	%WR max/PPO						No	170						Passive rest						HIIT	HIIT	HIIT
32980	Kang et al.	2021	JAMA Oncology	Effects of Exercise on Cardiorespiratory Fitness and Biochemical Progression in Men With Localized Prostate Cancer Under Active Surveillance: The ERASE Randomized Clinical Trial.	https://doi.org/10.1001/jamaoncol.2021.3067	Canada	0	46	46	46	Old (age 51-x); Diseased	Prostate cancer	Ex	CON					(1) HIIT group	(2) Usual Care/Control					Treadmill	%VO2 max	N/A CON					Yes	90	N/A CON					40						HIIT	HIIT	HIIT
33272	O'Neill et al.	2022	Journal of Asthma	Effects of high intensity interval training on cardiorespiratory fitness and salivary levels of IL-8, IL-1ra, and IP-10 in adults with asthma and non-asthma controls.	https://doi.org/10.1080/02770903.2021.2018702	Canada	19	13	32	32	Young (age 18-50); Recreationally active; Diseased	Bronchial Asthma	Ex	Ex					(1) Asthma Patients	(2) No Asthma Group					Cycling	%WR max/PPO	%WR max/PPO					No	90	90					10	10					HIIT	HIIT	HIIT
33670	Li et al.	2022	International Journal of Environmental Research and Public Health	Effect of High-Intensity Interval Training Combined with Blood Flow Restriction at Different Phases on Abdominal Visceral Fat among Obese Adults: A Randomized Controlled Trial.	https://doi.org/10.3390/ijerph191911936	China	ND	ND	67	67	Young (age 18-50); Untrained; Obese		Ex	Ex	Ex	CON			(1) HIIT	(2) HIIT + BFR during interval	(3) HIIT + BFR during exercise	(4) Control			Cycling	%VO2 max	%VO2 max	%VO2 max	N/A CON			No	85	85	85	N/A CON			NR	NR	NR				HIIT	HIIT	N/A CON
39310	Liu et al.	2023	European Journal of Applied Physiology	Aerobic capacity and VO2 kinetics adaptive responses to short-term high-intensity interval training and detraining in untrained females	https://doi.org/10.1007/s00421-023-05182-8	China	20	0	20	20	Young (age 18-50); Healthy; Untrained		Ex	CON					(1) EX	(2) CON					Treadmill	%VO2 max	N/A CON					No	87.5	N/A CON					67.5 Hrmax						HIIT	HIIT	HIIT
37200	Vestergaard et al.	2022	BioMed Central - Pilot and Feasibility Studies	Hybrid high-intensity interval training using functional electrical stimulation leg cycling and arm ski ergometer for people with spinal cord injuries: a feasibility study	https://doi.org/10.1186/s40814-022-00997-2	Denmark	1	7	8	8	Young (age 18-50); Diseased	Spinal cord injury	Ex						(1) HIIT Group						Cycling; Other: Hybrid (wheel chair + ergometer)	%VO2 max						No	90						LL						HIIT	HIIT	HIIT	HIIT	N/A CON
38286	Pymer et al.	2021	Cardiopulmonary Rehabilitation and Prevention	Considering the feasibility, tolerability, and safety of high-intensity interval training as a novel treatment for patients with intermittent claudication	https://doi.org/10.1097/hcr.0000000000000551	England	ND	ND	15	15	Young (age 18-50); Old (age 51-x); Other: intermittent claudication patients		Ex						(1) HIIT						Cycling	%WR max/PPO						No	87.5						NR						HIIT	HIIT	N/A CON
32989	Ghaith et al.	2022	American Journal of Physiology. Regulatory, integrative and Comparative Physiology	Hypoxic high-intensity interval training in individuals with overweight and obesity.	https://doi.org/10.1152/ajpregu.00049.2022	France	8	23	31	31	Young (age 18-50); Old (age 51-x); Overweight; Obese		Ex	Ex					(1) High Volume-HIT	(2) Normoxia-HIT					Cycling	%WR max/PPO	%WR max/PPO					Yes	80	100					Passive rest	Passive rest					HIIT	HIIT
35694	Alshamari et al.	2023	Reviews in Cardiovascular Medicine	Does the Addition of Strength Training to a High-Intensity Interval Training Program Benefit More the Patients with Chronic Heart Failure?	https://doi.org/10.31083/j.rcm2401029	Greece	9	35	44	44	Old (age 51-x); Diseased	Chronic Heart Failure	Ex						(1) HIIT Group						Cycling	%VO2 max						Yes	92.5						50						HIIT	HIIT
37901	Chaveles et al.	2021	World Journal of Cardiology	Effects of exercise training on diastolic and systolic dysfunction in patients with chronic heart failure	https://doi.org/10.4330/wjc.v13.i9.514	Greece	2	30	32	32	Old (age 51-x); Diseased	Chronic Heart Faliure	Ex						(1) HIIT						Cycling	%VO2 max						No	80						50						HIIT	HIIT	HIIT
35422	Avazpour et al.	2023	Hormone Molecular Biology and Clinical Investigation	Exercise modulation in inflammation and metabolic hormonal disorders of COVID-19 to decrease risk factors in coronary heart disease	https://doi.org/10.1515/hmbci-2022-0040	Iran	ND	ND	36	36	Old (age 51-x); Untrained; Diseased	Cardiovascular disease	Ex	CON					(1)HIIT	(2)Con					Treadmill	%VO2 max	N/A CON					Yes	85	N/A CON					NR						HIIT	HIIT
33319	Matsuo et al.	2023	European Journal of Applied Physiology	Estimation methods to detect changes in cardiorespiratory fitness due to exercise training and subsequent detraining.	https://doi.org/10.1007/s00421-022-05113-z	Japan	0	15	15	15	Young (age 18-50); Old (age 51-x)		Ex						(1) HIIT						Cycling	%VO2 max						Yes	82.5						50						HIIT	HIIT
34915	Roxburgh et al.	2024	Arthritis Care & Research	Upper-Limb High-Intensity Interval Training or Passive Heat Therapy to Optimize Cardiorespiratory Fitness Prior to Total Hip or Knee Arthroplasty: A Randomized Controlled Trial	https://doi.org/10.1002/acr.25238	New Zealand	12	13	25	25	Old (age 51-x); Diseased	Osteoarthritis & Knee Arthroplasty	Ex						(1) HIIT Group						Other: Arm Ergometer, Cross Trainer	%VO2 max						No	95						LL						HIIT	HIIT	N/A CON
33386	Abouzeid et al.	2023	International Journal of Environmental Research and Public Health	Eight Weeks of High-Intensity Interval Training Using Elevation Mask May Improve Cardiorespiratory Fitness, Pulmonary Functions, and Hematological Variables in University Athletes.	https://doi.org/10.3390/ijerph20043533	Saudi Arabia	0	44	44	44	Young (age 18-50); Healthy; Trained		Ex	Ex					(1)ETM	(2)Non ETM					Cycling	%WR max/PPO	%WR max/PPO					Yes	100	100					25W	25W					HIIT	HIIT
40347	Beak et al.	2022	Healthcare	Effect of Low-Intensity Aerobic Training Combined with Blood Flow Restriction on Body Composition, Physical Fitness, and Vascular Responses in Recreational Runners	https://doi.org/10.3390/healthcare10091789	South Korea	0	30	30	30	Young (age 18-50); Healthy; Recreationally active		Ex	Ex					(1) LA+BFR	(2) LA					Treadmill	%VO2 max	%VO2 max					No	40	40					Passive rest	Passive rest					HIIT	HIIT
33222	Alvarez-Jimenez et al.	2023	The Journal of Clinical Endocrinology & Metabolism	Effects of Statins on Fat Oxidation Improvements After Aerobic Exercise Training.	https://doi.org/10.1210/clinem/dgac668	Spain	49	57	106	106	Young (age 18-50); Old (age 51-x); Sedentary; Diseased	Metabolic Syndrome	Ex	Ex					(1) Ex +Statin	(2) Ex					Cycling	%VO2 max	%VO2 max					No	84	84					54	54					HIIT	HIIT	HIIT
33191	Hsu et al.	2023	Journal of Translational Medicine	Hypermethylation of ACADVL is involved in the high-intensity interval training-associated reduction of cardiac fibrosis in heart failure patients.	https://doi.org/10.1186/s12967-023-04032-7	Taiwan	1	11	12	12	Young (age 18-50); Old (age 51-x); Diseased	Heart Failure	Ex						(1) Ex						Cycling	%VO2 max						No	80						40						HIIT	HIIT	HIIT
35088	Srisawat et al.	2023	Proteomics	People with obesity exhibit losses in muscle proteostasis that are partly improved by exercise training	https://doi.org/10.1002/pmic.202300395	Thailand	0	7	7	7	Young (age 18-50); Obese; Other: normal weight		Ex						(1) Obese						Cycling	%WR max/PPO						Yes	100						50W						HIIT	HIIT	HIIT
33527	Dağ et al.	2022	Irish Journal of Medical Science	The effects of arm crank training on aerobic capacity, physical performance, quality of life, and health-related disability in patients with Parkinson's disease.	https://doi.org/10.1007/s11845-021-02772-3	Turkey	4	9	13	13	Old (age 51-x); Diseased	Parkinson's Disease	Ex						(1) ACE Group						Other: Arm Crank Ergometer	%VO2 max						Yes	60						NR						HIIT	HIIT
38373	Astorino & De Revere	2021	International Journal of Environmental Research and Public Health	Effect of ethnicity on changes in fat and carbohydrate oxidation in response to short-term high intensity interval training (Hiit): A pilot study	https://doi.org/10.3390/ijerph18084314	United States	22	0	22	22	Young (age 18-50); Healthy; Sedentary		Ex	Ex					(1)Ex Caucasian	(2)Ex Hispanic					Cycling	%WR max/PPO	%WR max/PPO					Yes	85	85					10	10					HIIT	HIIT
35710	Andreato et al.	2023	Isokinetics and Exercise Science	Effects of the intensity of interval training on aerobic fitness, body composition and resting metabolic rate of women with overweight or obesity: A randomized trial	http://doi.org/10.3233/IES-220067	Brazil	31	0	31	31	Young (age 18-50); Sedentary; Overweight; Obese; Other: Had a stable body weight (loss or gain of no greater than 2 kg in previous three months)		Ex	Ex					(1) HIIT Group	(2) MIIT Group					Running	%VO2 max	%VO2 max					No	85	65					62.5	52.5					HIIT	HIIT
8490	Skutnik et al.	2016	The Physician and Sports Medicine	The Effect of Low Volume Interval Training on Resting Blood Pressure in Pre-hypertensive Subjects: A Preliminary Study.	https://doi.org/10.1080/00913847.2016.1159501	United States	9	3	12	12	Young (age 18-50); Sedentary; Other: elevated resting blood pressure		Ex						(1) HIIT						Cycling	%WR max/PPO	%WR max/PPO					No	60						Passive rest						HIIT	HIIT	HIIT
27470	Smith et al.	2009	Journal of the internation society of sports nutrition	Effects of β-alanine supplementation and high-intensity interval training on endurance performance and body composition in men; a double-blind trial	https://doi.org/10.1186/1550-2783-6-5	United States	0	46	46	46	Young (age 18-50); Recreationally active		Ex	Ex					(1) HIIT + beta alanine	(2) HIIT + placebo					Cycling	%WR max/PPO	%WR max/PPO					yes	102.5	102.5					NR	NR					HIIT	HIIT	HIIT
9006	Søgaard et al.	2018	Acta physiologica	High-intensity interval training improves insulin sensitivity in older individuals.	https://doi.org/10.1111/apha.13009	Denmark	11	11	22	22	Old (age 51-x); Overweight; Sedentary; Other: Caucasian;		Ex	Ex					(1) Female	(2) Male					Cycling	%WR max/PPO	%WR max/PPO					yes	130	130					25W/Rested	25W/Rested					HIIT	HIIT
7627	Arezzolo et al.	2020	High Altitude Medicine & Biology	Effects of Eight Interval Training Sessions in Hypoxia on Anaerobic, Aerobic, and High Intensity Work Capacity in Endurance Cyclists.	https://doi.org/10.1089/ham.2020.0066	Australia	ND	ND	18	18	Young (age 18-50); Healthy; Trained		Ex	Ex					(1) IHT interval hypoxic training	(2) Normoxic training					Cycling	%VO2 max	%VO2 max					No	120	120					50	50					HIIT	HIIT	HIIT
28033	Dalleck et al.	2010	International Journal of Sport Medicine	Dose-response relationship between interval training frequency and magnitude of improvement in lactate threshold	https://doi.org/10.1055/s-0030-1254136	United States	11	9	20	20	Young (age 18-50); Recreationally active; Healthy		Ex	Ex					(1) 1 day/week	(2) 2 days/week					Cycling	%WR max/PPO	%WR max/PPO					Yes	115	115					50W	50W					HIIT	HIIT
8176	Mallol et al.	2019	International Journal of Sports and Physiology and Performance	Comparison of Reduced-Volume High-Intensity Interval Training and High-Volume Training on Endurance Performance in Triathletes.	https://doi.org/10.1123/ijspp.2018-0359	Spain	8	8	16	16	Young (age 18-50); Trained		Ex	CON					(1) Intervention	(2) CTL					Cycling	%WR max/PPO	N/A CON					No	105	N/A CON					SS						HIIT	HIIT	HIIT
14493	Blackwell et al.	2021	Journal of Cachhexia, Sarcopenia and Muscle	The physiological impact of high-intensity interval training in octogenarians with comorbidities	https://doi.org/10.1002/jcsm.12724	United Kingdom	10	18	28	28	Old (age 51-x); Diseased	grade 2 or 3 systemic disease	Ex						(1) HIIT						Cycling	%WR max/PPO						no	107.5						UL						SIT	SIT
24590	Tong et al.	2011	Journal of Exercise Science & Fitness	Effects of Non-Wingate-based High-intensity Interval Training on Cardiorespiratory Fitness and Aerobic-based Exercise Capacity in Sedentary Subjects: A Preliminary Study	https://doi.org/10.1016/S1728-869X(12)60001-X	China	12	4	16	16	Young (age 18-50); Healthy; Sedentary; Obese		Ex	Ex					(1) Trained+PAV	(2) Trained					Cycling	%WR max/PPO	%WR max/PPO					No	120	120					20W	20W					SIT	SIT	SIT
24751	Bayati et al.	2011	Journal of Sports Science and Medicine	A practical model of low-volume high-intensity interval training induces performance and metabolic adaptations that resemble 'all-out' sprint interval training	PMID: 24150635	Iran	0	24	24	24	Young (age 18-50); Healthy; Recreationally active		Ex	Ex	CON				(1) G1	(2) G2	(3) Control				Cycling	%WR max/PPO	%WR max/PPO	N/A CON				Yes	250	125	N/A CON				NR	NR					SIT	SIT	SIT
4257	Matsuo et al.	2017	Med. Sci. Sports Exerc.	A Mechanism Underlying Preventive Effect of High-Intensity Training on Colon Cancer.	https://doi.org/10.1249/mss.0000000000001312	Japan	0	11	11	11	Young (age 18-50)		Ex						(1) Intervention						Cycling	%VO2 max						no	170						NR						SIT	SIT	SIT
5868	Spielmanns et al.	2015	Respiratory care	Effects of Oxygen Supply During Training on Subjects With COPD Who Are Normoxemic at Rest and During Exercise: A Blinded Randomized Controlled Trial.	https://doi.org/10.4187/respcare.03647	Germany	ND	ND	36	36	Old (age 51-x); Diseased	COPD	Ex	Ex					(1) Compressed air group	(2) Oxygen group					Cycling	%WR max/PPO	%WR max/PPO					Yes	117.5	117.5					67.5	67.5					SIT	SIT	SIT
4425	Hellsten-Westing et al.	1993	Acta Physiol Scand	The effect of high-intensity training on purine metabolism in man.	https://doi.org/10.1111/j.1748-1716.1993.tb09636.x	Sweden	0	11	11	11	Young (age 18-50); Trained		Ex						(1) Ex						Cycling	%VO2 max						No	250						Passive rest						SIT	SIT	N/A CON
8734	Schaumberg et al.	2017	American College of Sports Medicine	Oral Contraceptive Use Dampens Physiological Adaptations to Sprint Interval Training.	https://doi.org/10.1249/mss.0000000000001171	Australia	36	0	36	36	Young ;Healthy; Recreationally active		Ex	Ex					(1) Oral contraceptive	(2) Regular menstrual cycle					Cycling	%WR max/PPO	%WR max/PPO					No	110	110					Passive rest	Passive rest					SIT	SIT
8548	MacDougall et al.	1998	J Appl Physiol	Muscle performance and enzymatic adaptations to sprint interval training.	https://doi.org/10.1152/jappl.1998.84.6.2138	Canada	0	12	12	12	Young (age 18-50); Healthy; Recreationally active		Ex						(1) Ex						Cycling	%VO2 max						yes	250						LL/UL						SIT	SIT	SIT
6112	Harmer et al.	2000	J Appl Physiol	Skeletal muscle metabolic and ionic adaptations during intense exercise following sprint training in humans.	https://doi.org/10.1152/jappl.2000.89.5.1793	Australia	0	7	7	7	Young (age 18-50); Healthy; Recreationally active		Ex						(1) Ex						Cycling	%VO2 max						Yes	250						Passive rest						SIT	SIT	SIT	N/A CON
7504	Barnett et al.	2004	J Sci Med Sport	Muscle metabolism during sprint exercise in man: influence of sprint training.	https://doi.org/10.1016/s1440-2440(04)80026-4	Australia	0	16	16	16	Young (age 18-50); Recreationally active; Untrained		Ex	CON					(1) SIT	(2) Control					Cycling	%VO2 max	N/A CON					yes	250	N/A CON					Passive rest						SIT	SIT
8341	Thompson et al.	2017	Journal of Applied Physiology	Influence of dietary nitrate supplementation on physiological and muscle metabolic adaptations to sprint interval training.	https://doi.org/10.1152/japplphysiol.00909.2016	United Kingdom	18	18	36	36	Young (age 18-50); Recreationally active; Untrained		Ex	Ex	CON				(1) Sit+ no3 depleted beetroot juice	(2) Sit+ NO3 beetroot juice	(3) No3 rich beetroot juice no exercise				Cycling	%VO2 max	%VO2 max	N/A CON				yes	250	250	N/A CON				LL	LL					SIT	SIT	SIT
7766	Thompson et al.	2018	Journal of Applied Physiology	Discrete physiological effects of beetroot juice and potassium nitrate supplementation following 4-wk sprint interval training.	https://doi.org/10.1152/japplphysiol.00047.2018	United Kingdom	12	18	30	30	Young (age 18-50); Recreationally active		Ex	Ex	Ex				(1) sit	(2) sit + BR	(3) sit + KNO3				Cycling	%VO2 max	%VO2 max	%VO2 max				no	250	250	250				LL	LL	LL				SIT	SIT
8961	Willoughby et al.	2016	Journal of Sports Sciences	Four weeks of running sprint interval training improves cardiorespiratory fitness in young and middle-aged adults.	https://doi.org/10.1080/02640414.2015.1102316	Canada	16	12	28	28	Young (age 18-50); Healthy; Sedentary		Ex	Ex					(1) young	(2) middle aged					Treadmill	%VO2 max	%VO2 max					no	250	250					LL	LL					SIT	SIT	SIT
7631	Edgett et al.	2016	Physiol Rep	The effect of acute and chronic sprint-interval training on LRP130, SIRT3, and PGC-1α expression in human skeletal muscle.	https://doi.org/10.14814/phy2.12879	Canada	0	14	14	14	Young (age 18-50); Healthy; Recreationally active		Ex						(1) Ex						Cycling	%VO2 max						No	175						UL						SIT	SIT
11501	Fedewa et al.	2017	Acta Cardiologica	Moderate, but not vigorous, intensity exercise training reduces C-reactive protein	https://doi.org/10.1080/00015385.2017.1364832	United States	44	0	44	44	Young (age 18-50);Sedentary; Overweight; Obese		Ex						(1) Moderate-intensity						Cycling	%VO2 max						Yes	250						LL						SIT	SIT
17483	Stathis et al.	1994	american physiological society	Influence of sprint training on human skeletal muscle purine nucleotide metabolism	https://doi.org/10.1152/jappl.1994.76.4.1802	Australia	2	6	8	8	Young (age 18-50); Recreationally active; untrained		Ex						(1) exercise						Cycling	%VO2 max						yes	250						Passive rest						SIT	SIT	N/A CON
8392	Hazell et al.	2014	Appl Physiol Nutr Metab	Running sprint interval training induces fat loss in women.	https://doi.org/10.1139/apnm-2013-0503	Canada	15	0	15	15	Young (age 18-50); Healthy; Recreationally active; untrained		Ex						(1) ex						Treadmill	%VO2 max						Yes	250						LL						SIT	SIT	SIT	N/A CON
7525	Bonafiglia et al.	2017	Applied physiology, nutrition, and metabolism	Acute upregulation of PGC-1α mRNA correlates with training-induced increases in SDH activity in human skeletal muscle.	https://doi.org/10.1139/apnm-2016-0463	Canada	0	14	14	14	Young (age 18-50); Healthy; Recreationally active; Untrained		Ex						(1) SIT						Cycling	%WR max/PPO						yes	175						NR						SIT	SIT	SIT	SIT
8689	Raleigh et al.	2018	Applied Physiology, Nutrition, and Metabolism	Contribution of central and peripheral adaptations to changes in maximal oxygen uptake following 4 weeks of sprint interval training.	https://doi.org/10.1139/apnm-2017-0864	Canada	0	23	23	23	Young (age 18-50); Recreationally active; Untrained		Ex						(1) Trained						Cycling	%WR max/PPO						No	170						LL/UL						SIT	SIT	SIT
8526	Metcalfe et al.	2016	Applied Physiology, Nutrition, and Metabolism	Changes in aerobic capacity and glycaemic control in response to reduced-exertion high-intensity interval training (REHIT) are not different between sedentary men and women.	https://doi.org/10.1139/apnm-2016-0253	United Kingdom	18	17	35	35	Young (age 18-50); Sedentary; Healthy		Ex	Ex					(1) Men	(2) Women					Cycling	%VO2 max	%VO2 max					Yes	250	250					UL	UL					SIT	SIT
25649	Siahkouhian et al.	2013	Elsevier Masson	Effects of high-intensity interval training on aerobic and anaerobic indices: Comparison of physically active and inactive men	https://doi.org/10.1016/j.scispo.2012.11.006	Iran	0	24	24	24	Healthy; Young (age 18-50); Trained; Untrained; Sedentary		Ex	Ex					(1) Inactive	(2) Active					Running	%VO2 max	%VO2 max					No	250	250					Passive rest	Passive rest					SIT	SIT
7688	Metcalfe et al.	2012	Eur J Appl Physiol	Towards the minimal amount of exercise for improving metabolic health: beneficial effects of reduced-exertion high-intensity interval training.	https://doi.org/10.1007/s00421-011-2254-z	United Kingdom	16	13	29	29	Young (age 18-50); Healthy; Sedentary		Ex	Ex	CON	CON			(1) Male training	(2) Female training	(3) Male Control	(4) Female control			Cycling	%VO2 max	%VO2 max	N/A CON	N/A CON			Yes	250	250	N/A CON	N/A CON			60W	60W					SIT	SIT
8055	Sargeant et al.	2018	European journal of Applied Physiology	Effects of sprint interval training on ectopic lipids and tissue-specific insulin sensitivity in men with non-alcoholic fatty liver disease.	https://doi.org/10.1007/s00421-018-3818-y	United Kingdom	0	9	9	9	Young (age 18-50); Old; Diseased; sedentary; overweight; obese	non-alcoholic fatty liver disease	Ex						(1) SIT						Cycling	%VO2 max						Yes	250						50W						SIT	SIT
14581	Yasar et al.	2021	European Journal of Applied Physiology	Sprint interval training (SIT) reduces serum epidermal growth factor (EGF), but not other inflammatory cytokines in trained older men	https://doi.org/10.1007/s00421-021-04635-2	United Kingdom	0	20	20	20	Young (age 18-50); Old (age 51-x); Recreationally active		Ex						(1) Older						Running; Other: static sprints	%VO2 max						No	250						LL						SIT	SIT
13690	Taylor et al.	2016	Experimental Physiology	Acute and chronic effect of sprint interval training combined with postexercise blood-flow restriction in trained individuals	https://doi.org/10.1113/ep085293	United Kingdom	0	20	20	20	Young (age 18-50); Trained		Ex	Ex					(1) Exercise	(2) Exercise + blood flow restriction					Cycling	%VO2 max	%VO2 max					Yes	250	250					Passive rest	Passive rest					SIT	SIT
12216	Fiorenza et al.	2019	FASEB Journal	High-intensity exercise training enhances mitochondrial oxidative phosphorylation efficiency in a temperature-dependent manner in human skeletal muscle: implications for exercise performance	https://doi.org/10.1096/fj.201900106rrr	Denmark	0	20	20	20	Young (age 18-50); Healthy		Ex	CON					(1) Ex	(2) Con					Cycling	%VO2 max	N/A CON					Yes	250	N/A CON					75W						SIT	SIT	SIT
29111	Zinner et al.	2016	Frontiers in physiology	The physiological mechanisms of performance enhancement with sprint interval training differ between the upper and lower extremities in humans	https://doi.org/10.3389/fphys.2016.00426	Sweden	0	16	16	16	Young (age 18-50); Healthy; Recreationally active; Untrained		Ex						(1) Exercise						Cycling; Other: half arm half leg	%VO2 max						No	250						UL						SIT	SIT	SIT
14092	Haines et al.	2021	Int J Sports Med	Influence of Sprint Duration during Minimal Volume Exercise on Aerobic Capacity and Affect	https://doi.org/10.1055/a-1255-3161	United Kingdom	0	24	24	24	Young (age 18-50); Healthy; Untrained		Ex	Ex					(1) Shortened-sprint REHIT group	(2) Traditional REHIT group					Cycling	%VO2 max	%VO2 max					Yes	250	250					60W	60W					SIT	SIT	SIT	N/A CON	N/A CON
7267	Kasai et al.	2017	Int J Sports Med	Impact of 5 Days of Sprint Training in Hypoxia on Performance and Muscle Energy Substances.	https://doi.org/10.1055/s-0043-117413	Japan	0	19	19	19	Young (age 18-50); Healthy; Trained		Ex	Ex					(1) Hypo group	(2) Nor group					Cycling	%VO2 max	%VO2 max					No	250	250					NR	NR					SIT	SIT
7560	Cochran et al.	2015	International Journal of Sport Nutrition and Exercise Metabolism	β-Alanine Supplementation Does Not Augment the Skeletal Muscle Adaptive Response to 6 Weeks of Sprint Interval Training.	https://doi.org/10.1123/ijsnem.2015-0046	Canada	0	24	24	24	Young (age 18-50); Healthy; Recreationally active; Untrained		Ex	Ex					(1) Supplementation	(2) Placebo					Cycling	%VO2 max	%VO2 max					yes	250	250					LL	LL					SIT	SIT
8194	Burgomaster et al.	2006	J Appl Physiol	Effect of short-term sprint interval training on human skeletal muscle carbohydrate metabolism during exercise and time-trial performance.	https://doi.org/10.1152/japplphysiol.01220.2005	Canada	0	16	16	16	Young (age 18-50); Healthy; Recreationally active		Ex						(1) Training group						Cycling	%VO2 max						No	250						30W						SIT	SIT	SIT
4281	Nevill et al.	1989	J Appl Physiol	Effect of training on muscle metabolism during treadmill sprinting.	https://doi.org/10.1152/jappl.1989.67.6.2376	United Kingdom	8	8	16	16	Young (age 18-50); Recreationally active		Ex	CON					(1) Ex	(2) Con					Treadmill	%VO2 max	N/A CON					No	180	N/A CON					Passive rest						SIT	SIT	N/A CON
30166	De França et al.	2018	Journal of Physical Education and Sport	Improvement of the metabolic profile in young overweight adults using high doses of branched chain amino acids during sprint interval training	http://doi.org/10.7752/jpes.2018.01006	Brazil	20	20	40	40	Young (age 18-50); Sedentary; Overweight; Obese		Ex	Ex	CON				(1) SIT-BCAA	(2) SIT-placebo	(3) Sedentary-placebo				Cycling	%WR max/PPO	%WR max/PPO	N/A CON				Yes	250	250	N/A CON				30W	30W					SIT	SIT
8706	Denham et al.	2015	Journal of Strength and Conditioning	Four Weeks of Sprint Interval Training Improves 5-km Run Performance.	https://doi.org/10.1519/jsc.0000000000000862	Australia	0	30	30	30	Young (age 18-50); Healthy; Untrained		Ex	CON					(1) SIT	(2) Control					Treadmill	%WR max/PPO	N/A CON					Yes	250	N/A CON					Passive rest						SIT	SIT	SIT
11624	Wang et al.	2019	Journal of the American College of Nutrition	Distinct Effects of Repeated-Sprint Training in Normobaric Hypoxia and β-Alanine Supplementation	https://doi.org/10.1080/07315724.2018.1475269	United States	0	38	38	38	Young (age 18-50); Healthy; Recreationally active		Ex	Ex	Ex	Ex			(1) Normoxia + B alanine	(2) Normoxia + Placebo	(3) Normaboric hypoxia + B alanine	(4) Normaboric hypoxia + Placebo			Running	%VO2 max	%VO2 max	%VO2 max	%VO2 max			No	250	250	250	250			LL	LL	LL	LL			SIT	SIT	SIT
7650	Whyte et al.	2010	Metabolism clinical and experimental	Effect of 2 weeks of sprint interval training on health-related outcomes in sedentary overweight/obese men.	https://doi.org/10.1016/j.metabol.2010.01.002	United Kingdom	0	10	10	10	Young (age 18-50); Sedentary; Overweight; Obese;Healthy		Ex						(1) SIT						Cycling	%VO2 max						Yes	250						30W						SIT	SIT	SIT
14571	Colpitts et al.	2021	Physiological Reports	Effects of sprint interval training on substrate oxidation in adults living with and without obesity: The i-FLEX study	https://doi.org/10.14814/phy2.14916	Canada	19	15	34	34	Young (age 18-50); Old (age 51-x); Healthy; Sedentary; Obese		Ex	Ex					(1) HealthEx	(2) ObeseEx					Cycling	%VO2 max	%VO2 max					Yes	250	250					60W	60W					SIT	SIT
8687	Denham et al.	2018	Physiological Society Journal	Small non-coding RNAs are altered by short-term sprint interval training in men.	https://doi.org/10.14814/phy2.13653	Australia	0	10	10	10	Young (age 18-50); Healthy; Recreationally active; Untrained		Ex						(1) SIT						Cycling	%VO2 max						No	250						NR						SIT	SIT	N/A CON
6690	Bentley et al.	2019	PLoS one	Submaximal exercise cardiac output is increased by 4 weeks of sprint interval training in young healthy males with low initial Q̇-V̇O2: Importance of cardiac response phenotype.	https://doi.org/10.1371/journal.pone.0195458	Canada	0	22	22	22	Young (age 18-50); Healthy; Recreationally active		Ex						(1) Exercise						Cycling	%VO2 max						No	170						UL						SIT	SIT	SIT	N/A CON
8746	Yamagishi & Babraj	2017	Scandanavian journal of medicine and science in sports	Effects of reduced-volume of sprint interval training and the time course of physiological and performance adaptations.	https://doi.org/10.1111/sms.12831	Japan	7	18	25	25	Young (age 18-50); Healthy; Recreationally active		Ex	Ex	CON				(1) 15 second intervention	(2) 30 second intervention	(3) CON				Cycling	%VO2 max	%VO2 max	N/A CON				No	250	250	N/A CON				40	40					SIT	SIT	N/A CON
13713	Bielec et al.	2017	Science & Sports	Biomechanical and physiological effects of two-week sprint interval training in collegiate swimmers	https://doi.org/10.1016/j.scispo.2016.05.002	Poland	0	7	7	7	Young (age 18-50); Trained		Ex						(1) Exercise						Other: Swimming	%VO2 max						No	250						Passive rest						SIT	SIT	SIT	SIT	SIT
28727	Kasai et al.	2015	Springerplus	Effect of training in hypoxia on repeated sprint performance in female athletes	https://doi.org/10.1186/s40064-015-1041-4	Japan	32	0	32	32	Young (age 18-50); Trained		Ex	Ex					(1) Hypoxic	(2) Normoxic					Cycling	%VO2 max	%VO2 max					No	250	250					Passive rest	Passive rest					SIT	SIT
12775	Bertschinger et al.	2020	Frontiers in Physiology	Six Sessions of Sprint-Interval Training Did Not Improve Endurance and Neuromuscular Performance in Untrained Men	https://doi.org/10.3389/fphys.2019.01578	Germany	0	19	19	19	Young (age 18-50); Healthy; Recreationally active; Sedentary		Ex	CON					(1) SIT group	(2) Control group					Cycling	%WR max/PPO	N/A CON					Yes	250	N/A CON					Passive rest/LL						SIT	SIT	SIT
33078	Oliveira et al.	2022	International Journal of Environmental Research and Public Health	Effects of High Intensity Interval Training versus Sprint Interval Training on Cardiac Autonomic Modulation in Healthy Women.	https://doi.org/10.3390/ijerph191912863	Brazil	43	0	43	43	Young (age 18-50); Healthy; Recreationally active		Ex						(1)SIT						Cycling	%VO2 max						No	250						LL						SIT	SIT
33401	Bostad et al.	2023	Scientific Reports	Biological sex does not influence the peak cardiac output response to twelve weeks of sprint interval training.	https://doi.org/10.1038/s41598-023-50016-4	Canada	10	10	20	20	Young (age 18-50); Healthy; Untrained		Ex						(1) SIT						Cycling	%VO2 max						No	250						Passive rest						SIT	SIT
33965	Diaz-Canestro et al.	2022	Journal of Sports Sciences	Marked improvements in cardiac function in postmenopausal women exposed to blood withdrawal plus endurance training.	https://doi.org/10.1080/02640414.2022.2095489	Canada	15	0	15	15	Old (age 51-x); Healthy; Recreationally active; Other: postmenopausal		Ex						(1) Endurance Training Group						Cycling	%VO2 max						No	250						LL						SIT	SIT	SIT	N/A CON
35845	Opazo-Díaz et al.	2023	Gazzetta Medica Italiana	Training response and time course adaptations to sprint interval training and moderate intensity continuous training in sedentary young people	https://doi.org/10.23736/S0393-3660.22.04918-X	Chile	ND	ND	16	16	Young (age 18-50); Sedentary		Ex						(1)SIT						Cycling	%VO2 max						No	250						50W						SIT	SIT
35013	Jürimäe et al.	2022	The Journal of Sports Medicine and Physical Fitness	Changes in irisin, inflammatory cytokines and aerobic capacity in response to three weeks of supervised sprint interval training in older men	https://doi.org/10.23736/s0022-4707.22.13949-6	Estonia	0	11	11	11	Old (age 51-x); Healthy; Sedentary		Ex						(1) SIT Group						Cycling	%VO2 max						No	250						LL						SIT	SIT	SIT
35051	Juškevičiūtė et al.	2024	European Journal of Applied Physiology	Three-week sprint interval training (SIT) reduces cell-free DNA and low-frequency fatigue but does not induce VO2max improvement in older men	https://doi.org/10.1007/s00421-023-05366-2	Germany	0	19	19	19	Young (age 18-50); Old (age 51-x); Healthy; Recreationally active		Ex						(1) Young						Cycling	%VO2 max						Yes	250						Passive rest						SIT	SIT	N/A CON
41847	Tan et al.	2021	Current Research in Physiology	Comparison of physiological and clinical markers for chronic sprint-interval training exercise performed either in the fasted or fed states among healthy adults	https://doi.org/10.1016/j.crphys.2021.09.003	Singapore	20	10	30	30	Young (age 18-50); Healthy; Recreationally active		Ex	Ex					(1) FED	(2) FAS					Cycling	%VO2 max	%VO2 max					Yes	250	250					Passive rest	Passive rest					SIT	SIT
33240	Giovanna et al.	2022	Journal of Physiological Anthropology	Effects of short-term repeated sprint training in hypoxia or with blood flow restriction on response to exercise.	https://doi.org/10.1186/s40101-022-00304-1	Switzerland	0	39	39	39	Young (age 18-50); Trained		Ex	Ex	Ex	Ex			(1)HG	(2)BFRrG	(3)BFRG	(4) NG			Other: Ski Ergometer	%VO2 max	%VO2 max	%VO2 max	%VO2 max			No	250	250	250	250			75W	75W	75W	75W			SIT	SIT
40819	Kul et al.	2022	Nuevas Perspectivas de EducaciÃ³n FÃ­sica, Deporte y RecreaciÃ³n	High-Intensity Interval Training with Cycling and Calisthenics: Effects on Aerobic Endurance, Critical Power, Sprint and Maximal Strength Performance in Sedentary Males	http://doi.org/10.47197/retos.v46.94255	Turkey	0	17	17	17	Sedentary		Ex						(1) Ex						Cycling	%WR max/PPO						No	120						Passive rest						SIT	SIT
33080	Moghaddam et al.	2023	Strength and Conditioning Research	Sprint Interval Training on Stationary Air Bike Elicits Cardiorespiratory Adaptations While Being Time-Efficient.	https://doi.org/10.1519/jsc.0000000000004483	United States of America	18	14	32	32	Young (age 18-50); Healthy; Recreationally active		Ex	Ex					(1)10-5 SIT	(2) 20-10 SIT					Cycling	%VO2 max	%VO2 max					No	250	250					Passive rest	Passive rest					SIT	SIT
38819	Satiroglu et al.	2021	Medicine and Science in Sports and Exercise	Four-Second Power Cycling Training Increases Maximal Anaerobic Power, Peak Oxygen Consumption and Total Blood Volume	https://doi.org/10.1249/mss.0000000000002748	United States	5	6	11	11	Young (age 18-50); Healthy; Recreationally active; Untrained		Ex						(1)Ex						Cycling	%VO2 max						Yes	250						Passive rest						SIT	SIT
38692	Allen et al.	2021	Medicine and Science in Sports and Exercise	Inertial Load Power Cycling Training Increases Muscle Mass and Aerobic Power in Older Adults	https://doi.org/10.1249/mss.0000000000002588	United States	24	15	39	39	Old (age 51-x); Healthy; Untrained		Ex						(1)Ex						Cycling	%VO2 max						Yes	250						Passive rest						SIT	SIT
4597	Vanhatalo et al.	2008	American College of Sports Medicine	A 3-min all-out cycling test is sensitive to a change in critical power.	https://doi.org/10.1249/mss.0b013e318177871a	United Kingdom	1	8	9	9	Young (age 18-50); Trained		Ex						(1) Intervention						Cycling	%WR max/PPO						No	105						LL						SIT	SIT	SIT
10560	Ikutomo et al.	2018	European Journal of Sport Science	Impact of inserted long rest periods during repeated sprint exercise on performance adaptation	https://doi.org/10.1080/17461391.2017.1383515	Japan	4	17	21	21	Young (age 18-50); Trained		Ex	Ex					(1) Short rest group	(2) Long rest group					Cycling	%VO2 max	%VO2 max					No	250	250					Passive rest	30W					SIT	SIT	SIT	SIT	SIT
8738	Nicolini et al.	2019	Physiology Reports	No changes in corticospinal excitability, biochemical markers, and working memory after six weeks of high-intensity interval training in sedentary males.	https://doi.org/10.14814/phy2.14140	Canada	0	18	18	18	Young (age 18-50); Healthy; Sedentary		Ex						(1) Hiit						Cycling	%WR max/PPO						Yes	120						30						SIT	SIT
6770	Ravier et al.	2009	Scandinavian Journal of Medicine & Science in Sports	Impressive anaerobic adaptations in elite karate athletes due to few intensive intermittent sessions added to regular karate training.	https://doi.org/10.1111/j.1600-0838.2008.00807.x	France	0	17	17	17	Young (age 18-50); Healthy; Trained; Other: elite karate athletes		Ex	CON					(1) HIT	(2) Karate/Control					Cycling; Running	%VO2 max	N/A CON					Yes	140	N/A CON					Passive rest						SIT	SIT	SIT
36857	Villela et al.	2022	Frontiers in Physiology	Effects of high-intensity interval training with hyperbaric oxygen	https://doi.org/10.3389/fphys.2022.963799	United States	7	10	17	17	Young (age 18-50); Healthy; Recreationally active; Other: Non-smoker		Ex	Ex					(1) HIIT + Normal Air	(2) HIIT + Hyperbaric Oxygen					Cycling	%WR max/PPO	%WR max/PPO					No	120	120					50	50					SIT	SIT
30384	Mitranun	2018	Songklanakarin J. Sci. Technol.	Supramaximal vs functional high-intensity interval training effects on macrovascular reactivity in young male athletes	N/A	Thailand	0	45	45	45	Young (age 18-50); Healthy; Trained		Ex	CON					(1) SIT	(2) Control					Cycling	%VO2 max	N/A CON					No	170	N/A CON					NR						SIT	SIT
10800	Tong et al.	2018	Frontiers in Physiology	Comparing time efficiency of sprint vs. High-intensity interval training in reducing abdominal visceral fat in obese young women: A randomized, controlled trial	https://doi.org/10.3389/fphys.2018.01048	China	46	0	46	46	Young (age 18-50); Recreationally active		Ex	CON					(1) SIT	(2) Control					Cycling	%VO2 max	N/A CON					Yes	250	N/A CON					Passive rest						SIT	SIT
39828	Diker et al.	2023	Biology of Sport	Recovery time variation during sprint interval training impacts amateur soccer players adaptations – a pilot study	https://doi.org/10.5114/biolsport.2023.116008	Turkey	0	23	23	23	Young (age 18-50); Recreationally active; Trained		Ex	Ex					(1) SIT150	(2) SIT30					Running	%VO2 max	%VO2 max					Yes	250	250					UL	UL					SIT	SIT	SIT
33218	Mandić et al.	2023	The Journal of Physiology	Increased maximal oxygen uptake after sprint-interval training is mediated by central haemodynamic factors as determined by right heart catheterization	https://doi.org/10.1113/jp283807	Sweden	5	4	9	9	Young (age 18-50); Healthy; Untrained		Ex						(1) Exercise						Cycling	%VO2 max						No	250						UL						SIT	SIT
6271	Smart & Steele	2012	Congest Heart Fail.	A comparison of 16 weeks of continuous vs intermittent exercise training in chronic heart failure patients.	https://doi.org/10.1111/j.1751-7133.2011.00274.x	Australia	2	21	23	23	Old (age 51-x); Diseased	Chronic HF	Ex	Ex					(1) INT	(2) CONT					Cycling	%VO2 max	%VO2 max					Yes	70	70											SIT	SIT	N/A CON
7415	Kretzschmar et al.	2014	Menopause	A standardized exercise intervention differentially affects premenopausal and postmenopausal African-American women.	https://doi.org/10.1097/gme.0000000000000133	United States	35	0	35	35	Young; Old; Sedentary; Other: African American, Post menopausal		Ex						(1) Pre-menopausal						Treadmill; Other: Walking, Jogging, Stairclimb	%VO2 max						Yes	57.5												SIT	SIT	SIT
7301	Keramidas et al.	2012	Clin Physiol Funct Imaging	The effect of interval training combined with thigh cuffs pressure on maximal and submaximal exercise performance.	https://doi.org/10.1111/j.1475-097x.2011.01078.x	Greece	14	6	20	20	Young (age 18-50); Healthy		Ex	Ex					(1) Training/Cuff group	(2) Control group					Cycling	%VO2 max	%VO2 max					No	90	90					50	50					SIT	SIT	N/A CON
5624	Bickham et al.	2006	European Journal of Applied Physiology	The effects of short-term sprint training on MCT expression in moderately endurance-trained runners.	https://doi.org/10.1007/s00421-005-0100-x	Australia	ND	ND	7	7	Young (age 18-50); Healthy; Trained		Ex						(1) Intervention						Other: Sprinting	%VO2 max						Yes	95						50						SIT	SIT	N/A CON
8993	Smith-Ryan et al.	2016	J Sports Sci	Effects of high-intensity interval training on cardiometabolic risk factors in overweight/obese women.	https://doi.org/10.1080/02640414.2016.1149609	United States	30	0	30	30	Young (age 18-50); Old (age 51-x); Overweight; Obese		Ex	Ex	CON				(1) 1-MIN HIT	(2) 2-MIN HIIT	(3) Control				Cycling	%WR max/PPO	%WR max/PPO	%WR max/PPO				no	90	90					LL	LL					SIT	SIT	SIT
4283	Karstoft et al.	2017	Diabetologica	The effects of 2 weeks of interval vs continuous walking training on glycaemic control and whole-body oxidative stress in individuals with type 2 diabetes: a controlled, randomised, crossover trial.	https://doi.org/10.1007/s00125-016-4170-6	Denmark	3	11	14	14	Old (age 51-x); Diseased; Other: BMI:18-40	T2D	Ex	Ex	CON				(1) Continuous walking	(2) Interval walking	(3) Control				Treadmill; Other: walking	%VO2 max	%VO2 max	N/A CON				No	73	89	N/A CON					54					SIT	SIT
8070	Blumenthal et al.	1988	Psychosomatic Medicine	Exercise training in healthy type A middle-aged men: effects on behavioral and cardiovascular responses.	https://doi.org/10.1097/00006842-198807000-00009	United States	0	31	31	31	Young (age 18-50); Old (age 51-x); Other: Type A		Ex						(1) AE group						Other: walking, jogging, stair climbing, flexibility exercise, nautilus circuits	%VO2 max						No	70												Multiple Modalities	HIT	MICT
13734	Hu et al.	2021	Journal of Sports Sciences	Interval training causes the same exercise enjoyment as moderate-intensity training to improve cardiorespiratory fitness and body composition in young Chinese women with elevated BMI	https://doi.org/10.1080/02640414.2021.1892946	China	66	0	66	66	Young;Untrained; Sedentary; Other: elevated BMI (greater than 23), great 30% body fat, stable body mass for past 3 months		Ex	Ex	Ex	CON			(1) MICT	(2) HIIT	(3) SIT	(4) Control			Cycling	%VO2 max	%VO2 max	%VO2 max	N/A CON			No	60	90	250	N/A CON			NA	Passive rest	Passive rest				Multiple Modalities	MICT	HIIT	N/A CON
8939	Sun et al.	2019	Journal of Sports Sciences	Twelve weeks of low volume sprint interval training improves cardio-metabolic health outcomes in overweight females.	https://doi.org/10.1080/02640414.2018.1554615	China	42	0	42	42	Young (age 18-50); Healthy; Sedentary; Overweight		Ex	Ex	Ex				(1) SIT	(2) HIIT	(3) MICT				Cycling	%VO2 max	%VO2 max	%VO2 max				Yes	250	90	60				Passive rest	LL					Multiple Modalities	MICT	HIIT	SIT	N/A CON
40474	Li et al.	2022	Journal of Exercise Science & Fitness	High-intensity interval training elicits more enjoyment and positive affective valence than moderate-intensity training over a 12-week intervention in overweight young women	https://doi.org/10.1016/j.jesf.2022.05.001	China	56	0	56	56	Young (age 18-50); Healthy; Untrained; Overweight		Ex	Ex	Ex	Ex			(1)RST	(2) HIIT-120	(3) HIIT-90	(4)MICT			Cycling	%VO2 max	%VO2 max	%VO2 max	%VO2 max			No	250	120	90	60			Passive rest	Passive rest	Passive rest				Multiple Modalities	SIT	HIIT	MICT
5265	Roditis et al.	2007	European Journal of Cardiovascular Prevention and Rehabilitation	The effects of exercise training on the kinetics of oxygen uptake in patients with chronic heart failure.	https://doi.org/10.1097/hjr.0b013e32808621a3	Greece	3	26	29	29	Old (age 51-x); Diseased	stable chronic heart failure	Ex	Ex					(1) Interval	(2) Continuous					Cycling	%WR max/PPO	%WR max/PPO					Yes	110	55					Passive rest						Multiple Modalities	SIT	HIIT	HIIT	MICT
8697	Kiviniemi et al.	2015	Int J Sports Med	Autonomic Function Predicts Fitness Response to Short-Term High-Intensity Interval Training.	https://doi.org/10.1055/s-0035-1549854	Finland	0	28	28	28	Young (age 18-50); Old (age 51-x); Healthy		Ex	Ex					(1) HIIT	(2) MICT					Cycling	%WR max/PPO	%WR max/PPO					Yes	250	60					Passive rest/UL						Multiple Modalities	SIT	MICT
8221	Keating et al.	2014	Journal of Obesity	Continuous exercise but not high intensity interval training improves fat distribution in overweight adults.	https://doi.org/10.1155/2014/834865	Australia	31	7	38	38	Young (age 18-50); Old (age 51-x); Sedentary; Overweight		Ex	Ex	CON				(1) HIIT	(2) MICT	(3) CON				Cycling; Other: stretching, self-massaging, fitball	%VO2 max	%VO2 max	N/A CON				Yes only MICT	120	57.5	N/A CON				30W						Multiple Modalities	SIT	MICT
8730	Northey et al.	2018	Journal of Science and Medicine in Sport	Cognition in breast cancer survivors: A pilot study of interval and continuous exercise.	https://doi.org/10.1016/j.jsams.2018.11.026	Australia	17	0	17	17	Old (age 51-x); Other: breast cancer survivors		Ex	Ex	CON				(1) HIIT	(2) MICT	(3) Control				Cycling	%WR max/PPO	%WR max/PPO	N/A CON				No	105	60	N/A CON				LL						Multiple Modalities	SIT	MICT	N/A CON
5700	Da Boit et al.	2014	J Appl Physiol	Effects of interval and continuous training on O2 uptake kinetics during severe-intensity exercise initiated from an elevated metabolic baseline.	https://doi.org/10.1152/japplphysiol.01365.2013	United Kingdom	8	15	23	23	Young (age 18-50); Healthy; Recreationally active		Ex	Ex	CON				(1) RST group	(2) ET group	(3) Control group				Cycling	%VO2 max	%VO2 max	N/A CON				Yes	250	90	N/A CON				30W						Multiple Modalities	SIT	MICT	N/A CON
29308	Boer and Moss	2016	Journal of intellectual disability research	Effect of continuous aerobic vs. interval training on selected anthropometrical, physiological and functional parameters of adults with Down syndrome	https://doi.org/10.1111/jir.12251	South Africa	17	25	42	42	Young (age 18-50); Other: Down Syndrom		Ex	Ex	CON				(1) Interval training	(2) Continuous aerobic raining	(3) Control				Cycling; Running	%VO2 max	%VO2 max	N/A CON				Yes	250	77.5	N/A CON				LL						Multiple Modalities	SIT	MICT	N/A CON
8915	Zelt et al.	2014	Eurpoean journal of applied physiology	Reducing the volume of sprint interval training does not diminish maximal and submaximal performance gains in healthy men.	https://doi.org/10.1007/s00421-014-2960-4	Canada	0	36	36	36	Young (age 18-50); Healthy; Recreationally active; Untrained		Ex	Ex	Ex				(1) Endurance group	(2) SIT 30 group	(3) SIT 15 group				Cycling	%VO2 max	%VO2 max	%VO2 max				yes	65	250	250					LL	LL				Multiple Modalities	SIT	MICT	N/A CON
8758	Gordon et al.	2020	Hournal of sports medicine and physical fitness	Quantifying the effects of four weeks of low-volume high-intensity sprint interval training on VO2max through assessment of hemodynamics.	https://doi.org/10.23736/s0022-4707.19.09912-2	United Kingdom	ND	ND	36	36	Young (age 18-50)		Ex	Ex	CON				(1) CET group	(2) SIT group	(3) Control group				Cycling	%VO2 max	%VO2 max	N/A CON				no	70	170	N/A CON					LL					Multiple Modalities	MICT	SIT	SIT
25956	Nalcakan	2014	Journal of Human Kinetics	The effects of sprint interval vs. continuous endurance training on physiological and metabolic adaptations in young healthy adults	https://doi.org/10.2478/hukin-2014-0115	Turkey	0	15	15	15	Young (age 18-50); Healthy; Recreationally active		Ex	Ex					(1) MICT	(2) SIT					Cycling	%VO2 max	%VO2 max					No	60	250						LL					Multiple Modalities	MICT	SIT	N/A CON
8750	Kiviniemi et al.	2014	Medicine and science in sport and exercise	Cardiac autonomic function and high-intensity interval training in middle-age men.	https://doi.org/10.1249/mss.0000000000000307	Finland	0	26	26	26	Young (age 18-50); Old (age 51-x); Healthy; Sedentary		Ex	Ex					(1) HIIT	(2) Aerobic Endurance Training					Cycling	%WR max/PPO	%WR max/PPO					yes	250	60					Passive rest/UL						Multiple Modalities	MICT	SIT
14273	Petrick et al.	2021	Medicine and Science in Sports and Exercise	Endurance and Sprint Training Improve Glycemia and VO2peak but only Frequent Endurance Benefits Blood Pressure and Lipidemia	https://doi.org/10.1249/mss.0000000000002582	Canada	0	23	23	23	Young (age 18-50); Sedentary; Overweight; Obese		Ex	Ex					(1) MICT	(2) SIT					Cycling	%WR max/PPO	%WR max/PPO					No	60	170						50W					Multiple Modalities	SIT	MICT
11486	Brandt et al.	2018	Physiological Reports	Exercise and exercise training-induced increase in autophagy markers in human skeletal muscle	https://doi.org/10.14814/phy2.13651	Denmark	0	12	12	12	Young (age 18-50); Healthy; Recreationally active		Ex	Ex					(1) MOD group	(2) SPRINT group					Cycling	%VO2 max	%VO2 max					No	60	250						60					Multiple Modalities	MICT	SIT
8914	Bonafiglia et al.	2016	PLOS One	Inter-Individual Variability in the Adaptive Responses to Endurance and Sprint Interval Training: A Randomized Crossover Study.	https://doi.org/10.1371/journal.pone.0167790	Canada	12	9	21	21	Young (age 18-50); Healthy; Recreationally active		Ex	Ex					(1) END	(2) SIT					Cycling	%VO2 max	%VO2 max					No	65	170						LL					Multiple Modalities	MICT	SIT
5647	Howarth et al.	2007	The American Journal of Physiology - Regulatory, Integrative and Comparative Physiology	Exercise training increases branched-chain oxoacid dehydrogenase kinase content in human skeletal muscle.	https://doi.org/10.1152/ajpregu.00115.2007	Canada	ND	ND	20	20	Young (age 18-50); Healthy; Untrained		Ex	Ex					(1) Sprint training	(2) Endurance training					Cycling	%VO2 max	%VO2 max					Yes	250	65					30W						Multiple Modalities	MICT	SIT
8938	Cocks et al.	2016	The Journal of Physiology	Sprint interval and moderate-intensity continuous training have equal benefits on aerobic capacity, insulin sensitivity, muscle capillarisation and endothelial eNOS/NAD(P)Hoxidase protein ratio in obese men.	https://doi.org/10.1113/jphysiol.2014.285254	United Kingdom	0	16	16	16	Young (age 18-50); Sedentary; Obese		Ex	Ex					(1) MICT	(2) SIT					Cycling	%VO2 max; %WR max/PPO	%VO2 max; %WR max/PPO					Yes	65	200						30W					Multiple Modalities	SIT	MICT
33288	Beer et al.	2022	Nutrients	Attenuation of Post-Exercise Energy Intake Following 12 Weeks of Sprint Interval Training in Men and Women with Overweight.	https://doi.org/10.3390/nu14071362	Australia	30	6	36	36	Young (age 18-50); Healthy; Untrained		Ex	Ex					(1)MICT	(2) SIT					Cycling	%VO2 max	%VO2 max					Yes	60	170						32					Multiple Modalities	MICT	SIT
4076	Poole & Gaesser	1985	American Physiological Society	Response of ventilatory and lactate thresholds to continuous and interval training.	https://doi.org/10.1152/jappl.1985.58.4.1115	United States	0	17	17	17	Young (age 18-50); Sedentary		Ex	Ex	Ex				(1) Low intensity	(2) Moderate intensity	(3) HIIT				Cycling	%VO2 max	%VO2 max	%VO2 max				no	50	70	105						NR				Multiple Modalities	MICT	SIT
4262	Overend et al.	1992	Canadian journal of sport sciences	The effect of interval and continuous training on the aerobic parameters.	PMID: 1324106	Canada	0	29	29	29	Young (age 18-50); Recreationally active; Untrained		Ex						(1) Continuous						Cycling	%VO2 max						No	75												Multiple Modalities	MICT	MICT	HIIT
8137	Vaccari et al.	2020	European Journal of Applied Physiology	Effects of 3-month high-intensity interval training vs. moderate endurance training and 4-month follow-up on fat metabolism, cardiorespiratory function and mitochondrial respiration in obese adults.	https://doi.org/10.1007/s00421-020-04409-2	Italy	15	17	32	32	Young (age 18-50); Obese; recreationally active		Ex	Ex					(1) MCIT	(2) HIIT					Treadmill	%VO2 max	%VO2 max					Yes	60	100						50					Multiple Modalities	MICT	HIIT
11723	Thijssen et al.	2019	Frontiers in physiology	12-week exercise training, independent of the type exercise, attenuates endothelial ischaemia-reperfusion injury in heart failure patients	https://doi.org/10.3389/fphys.2019.00264	Netherland	5	24	29	29	Old (age 51-x); Diseased	Heart failure	Ex	Ex					(1) MICT	(2) HIT					Cycling	%WR max/PPO	%WR max/PPO					No	67.5	90						30					Multiple Modalities	MICT	HIIT
8989	Huang et al.	2019	Medicine and Science in Sports and Exercise	High-Intensity Interval Training Improves Left Ventricular Contractile Function.	https://doi.org/10.1249/mss.0000000000001931	Taiwan	0	54	54	54	Young (age 18-50); Healthy; Sedentary		Ex	Ex	CON				(1) HIIT	(2) MICT	(3) Ctl				Cycling	%VO2 max	%VO2 max	N/A CON				No	80	60	N/A CON				40						Multiple Modalities	HIIT	MICT	N/A CON
3123	Warburton et al.	2004	American College of Sports Medicine	Blood volume expansion and cardiorespiratory function: effects of training modality.	https://doi.org/10.1249/01.mss.0000128163.88298.cb	Canada	0	20	20	20	Young (age 18-50); Recreationally Active; Healthy		Ex	Ex	CON				(1) Interval training	(2) Continuous	(3) Control				Cycling	%VO2 max	%VO2 max	N/A CON				No	90	64	N/A CON				40						Multiple Modalities	HIIT	MICT	N/A CON
8709	Currie et al.	2013	American College of Sports Medicine	Low-volume, high-intensity interval training in patients with CAD.	https://doi.org/10.1249/mss.0b013e31828bbbd4	Canada	2	20	22	22	Old (age 51-x); Diseased	CAD	Ex	Ex					(1) Endurance	(2) HIT					Cycling	%WR max/PPO	%WR max/PPO					Yes	58	99.5						10					Multiple Modalities	MICT	HIIT
8235	Koh et al.	2018	American Journal of Physiology: Endocrinology and Metabolism	High-intensity interval, but not endurance, training induces muscle fiber type-specific subsarcolemmal lipid droplet size reduction in type 2 diabetic patients.	https://doi.org/10.1152/ajpendo.00161.2018	Denmark	7	9	16	16	Old (age 51-x); Diseased; Sedentary	Type 2 Diabetes	Ex	Ex					(1) endurance training	(2) HIIT					Cycling	%WR max/PPO	%WR max/PPO					No	50	95						20					Multiple Modalities	MICT	HIIT
7783	Dall et al.	2014	American Journal of Transplantation	Effect of high-intensity training versus moderate training on peak oxygen uptake and chronotropic response in heart transplant recipients: a randomized crossover trial.	https://doi.org/10.1111/ajt.12873	Denmark	4	12	16	16	Young (age 18-50); Old (age 51-x); Other: Heart Transplant recipients		Ex	Ex					(1) HIIT	(2) MICT					Cycling	%VO2 max	%VO2 max					No	80	65					60						Multiple Modalities	HIIT	MICT
8031	Scott et al.	2020	Circulation	Effects of Exercise Therapy Dosing Schedule on Impaired Cardiorespiratory Fitness in Patients With Primary Breast Cancer: A Randomized Controlled Trial.	https://doi.org/10.1161/circulationaha.119.043483	United States	174	0	174	174	Old (age 51-x); Diseased; Other: postmenopausal	primary breast cancer	Ex	Ex	CON				(1) Linear training	(2) Nonlinear training	(3) Control				Treadmill	%VO2 max	%VO2 max	N/A CON				yes	62.5	67.5	N/A CON										Multiple Modalities	MICT	HIIT	N/A CON
3368	Chen et al.	2015	Clinical Science	Interval and continuous exercise regimens suppress neutrophil-derived microparticle formation and neutrophil-promoted thrombin generation under hypoxic stress.	https://doi.org/10.1042/cs20140498	Taiwan	0	60	60	60	Young (age 18-50); Healthy; Sedentary		Ex	Ex	CON				(1) AIT group	(2) MCT group	(3) Control group				Cycling	%VO2 max	%VO2 max	N/A CON				no	80	60	N/A CON				40						Multiple Modalities	HIIT	MICT	N/A CON
8563	Sabag et al.	2020	Diabetes care	The Effect of a Novel Low-Volume Aerobic Exercise Intervention on Liver Fat in Type 2 Diabetes: A Randomized Controlled Trial.	https://doi.org/10.2337/dc19-2523	Australia	16	19	35	35	Old (age 51-x); Sedentary; Obese; Diseased	type II diabetes	Ex	Ex	CON				(1) MCIT	(2) HIIT	(3) Control				Cycling	%VO2 max	%VO2 max	N/A CON				yes	60	90	N/A CON					50					Multiple Modalities	MICT	HIIT	N/A CON
6757	Matsuo et al.	2014	Eur J Appl Physiol	Low-volume, high-intensity, aerobic interval exercise for sedentary adults: VO2max, cardiac mass, and heart rate recovery.	https://doi.org/10.1007/s00421-014-2917-7	Japan	0	24	24	24	Young (age 18-50); Healthy; Sedentary		Ex	Ex					(1) HAIT group	(2) CAT group					Cycling	%VO2 max	%VO2 max					No	82.5	62.5					50						Multiple Modalities	HIIT	MICT
8686	Dunham & Harms	2012	Eur J Appl Physiol	Effects of high-intensity interval training on pulmonary function.	https://doi.org/10.1007/s00421-011-2285-5	United States	6	9	15	15	Young (age 18-50); Healthy; Recreationally active		Ex	Ex					(1) MICT	(2) HIIT					Cycling	%WR max/PPO	%WR max/PPO					No	65	90						20W					Multiple Modalities	MICT	HIIT
5347	Esfandiari et al.	2014	European Journal of Applied Physiology	Short-term high-intensity interval and continuous moderate-intensity training improve maximal aerobic power and diastolic filling during exercise.	https://doi.org/10.1007/s00421-013-2773-x	Canada	0	16	16	16	Young (age 18-50); Healthy; Untrained		Ex	Ex					(1) HIIT	(2) MICT					Cycling	%VO2 max	%VO2 max					No	97.5	65					10						Multiple Modalities	HIIT	MICT
4345	Gorostiaga et al.	1991	European Journal of Applied Physiology	Uniqueness of interval and continuous training at the same maintained exercise intensity.	https://doi.org/10.1007/bf00235177	United States	9	3	12	12	Young (age 18-50); Recreationally active; Untrained; Sedentary		Ex	Ex					(1) Continuous-trained group	(2) Interval-trained group					Cycling	%WR max/PPO	%WR max/PPO					No	50	100						LL					Multiple Modalities	MICT	HIIT
8515	Daussin et al.	2007	European Journal of Applied Physiology	Improvement of VO2max by cardiac output and oxygen extraction adaptation during intermittent versus continuous endurance training.	https://doi.org/10.1007/s00421-007-0499-3	France	5	5	10	10	Young (age 18-50); Old (age 51-x); Healthy; Sedentary		Ex	Ex					(1) Interval training	(2) Continuous training	(3) Control				Cycling	%WR max/PPO	%WR max/PPO					No	90	61					49						Multiple Modalities	HIIT	MICT
14654	Li et al.	2021	European Journal of Applied Physiology	Long-term high-intensity interval training increases serum neurotrophic factors in elderly overweight and obese Chinese adults	https://doi.org/10.1007/s00421-021-04746-w	China	11	18	29	29	Old (age 51-x); Sedentary; Overweight		Ex	Ex	CON				(1) HIIT	(2) VICT	(3) CON				Other: Recumbent lower body ergometer	%VO2 max	%VO2 max	N/A CON				No	90	70	N/A CON				60						Multiple Modalities	HIIT	MICT	N/A CON
8551	Rognmo et al.	2004	European Journal of Cardiovascular Prevention & Rehabilitation	High intensity aerobic interval exercise is superior to moderate intensity exercise for increasing aerobic capacity in patients with coronary artery disease.	https://doi.org/10.1097/01.hjr.0000131677.96762.0c	Norway	3	14	17	17	Old;Diseased	coronary artery disease	Ex	Ex					(1) High-intensity	(2) Moderate intensity					Treadmill	%VO2 max	%VO2 max					No	85	55					55						Multiple Modalities	HIIT	MICT
30442	Munari et al.	2018	European Journal of Physical and Rehabilitation Medicine	High-intensity treadmill training improves gait ability, VO2peak and cost of walking in stroke survivors: Preliminary results of a pilot randomized controlled trial	https://doi.org/10.23736/s1973-9087.16.04224-6	Italy	1	14	15	15	Young (age 18-50); Old (age 51-x); Diseased	Brain injury, cerebral ischemia, intracerebral hemmorhage	Ex	Ex					(1) High-intensity treadmill	(2) Low-intensity treadmill					Treadmill	%VO2 max	%VO2 max					No	90	60					50						Multiple Modalities	HIIT	MICT
10139	Donelli da Silveira et al.	2020	European Journal of Preventive Cardiology	High intensity interval training is effective and superior to moderate continuous training in patients with heart failure with preserved ejection fraction: A randomized clinical trial	https://doi.org/10.1177/2047487319901206	Brazil	12	7	19	19	Old (age 51-x); Diseased	Heart Failure symptoms	Ex	Ex					(1) MCT	(2) HIIT					Treadmill	%VO2 max	%VO2 max					No	55	85						55					Multiple Modalities	MICT	HIIT
10129	Gorostegi-Anduaga et al.	2018	European Journal of Preventive Cardiology	Effects of different aerobic exercise programs with nutritional intervention in primary hypertensive, overweight/obese and sedentary adults: EXERDIET-HTA study	https://doi.org/10.1177/2047487317749956	Spain	55	120	175	175	Old (age 51-x); Sedentary; Overweight; Obese; Diseased	High blood pressure	Ex	Ex	Ex	CON			(1) HV-MICT	(2) HV-HIIT	(3) LV-HIIT	(4) CON			Cycling; Treadmill	%VO2 max	%VO2 max	%VO2 max	N/A CON			no	65	90	90	N/A CON				65	65				Multiple Modalities	MICT	HIIT	HIIT	N/A CON
8748	Nie et al.	2017	Experimental Physiology	Impact of high-intensity interval training and moderate-intensity continuous training on resting and postexercise cardiac troponin T concentration.	https://doi.org/10.1113/ep086767	China	48	0	48	48	Young (age 18-50); Healthy; Sedentary; Obese		Ex	Ex	CON				(1) HIIT	(2) MICT	(3) Control				Cycling	%VO2 max	%VO2 max	N/A CON				No	90	60	N/A CON				55 HRmax						Multiple Modalities	HIIT	MICT	N/A CON
4859	Fu et al.	2013	International Journal of Cardiology	Aerobic interval training improves oxygen uptake efficiency by enhancing cerebral and muscular hemodynamics in patients with heart failure.	https://doi.org/10.1016/j.ijcard.2011.11.086	Taiwan	14	26	40	40	Old (age 51-x); Diseased	Heart Failure	Ex	Ex	CON				(1) HIT	(2) MICT	(3) General care				Cycling	%VO2 max	%VO2 max	N/A CON				No	80	60	N/A CON				40						Multiple Modalities	HIIT	MICT	N/A CON
16377	Gaesser & Wilson	1988	international journal of sports medicine	Effects of endurance training on the parameters of the power-duration relationship for high-intensity cycle ergometry	https://doi.org/10.1055/s-2007-1025043	United States	0	11	11	11	Young (age 18-50); Trained		Ex	Ex					(1) HIIT	(2) MCT					Cycling	%VO2 max	%VO2 max					No	100	50					Passive rest						Multiple Modalities	HIIT	MICT
8990	Sijie et al.	2012	J Sports Med Phys Fitness	High intensity interval exercise training in overweight young women.	PMID: 22648463	China	52	0	52	52	Young (age 18-50); Healthy		Ex	Ex	CON				(1) HIIT	(2) MICT	(3) Control				Running	%VO2 max	%VO2 max	N/A CON				No	85	50	N/A CON				50						Multiple Modalities	HIIT	MICT	N/A CON
9005	Kong et al.	2016	Journal of Diabetes Research	Short-Term High-Intensity Interval Training on Body Composition and Blood Glucose in Overweight and Obese Young Women.	https://doi.org/10.1155/2016/4073618	China	18	0	18	18	Young (age 18-50); Sedentary; Overweight; Obese		Ex	Ex					(1) HIIT	(2) MCIT					Cycling	%VO2 max	%VO2 max					Yes	90	65					Passive rest						Multiple Modalities	HIIT	MICT
7340	Martinez Valdes et al.	2017	Medicine & Science in Sports & Exercise	Differential Motor Unit Changes after Endurance or High-Intensity Interval Training.	https://doi.org/10.1249/mss.0000000000001209	Germany	0	16	16	16	Young (age 18-50); Healthy; Recreationally active		Ex	Ex					(1) HIIT group	(2) END group					Cycling	%VO2 max; %WR max/PPO	%VO2 max; %WR max/PPO					Yes	100	65					30W						Multiple Modalities	HIIT	MICT
6392	Chou et al.	2015	Medicine & Science in Sports & Exercise	Cycling Exercise Training Alleviates Hypoxia-Impaired Erythrocyte Rheology.	https://doi.org/10.1249/mss.0000000000000730	Taiwan	0	45	45	45	Young (age 18-50); Healthy; Sedentary		Ex	Ex	CON				(1) Aerobic interval	(2) Moderate continuous training	(3) Control				Cycling	%VO2 max	%VO2 max	N/A CON				No	80	60	N/A CON				40						Multiple Modalities	HIIT	MICT	N/A CON
8708	Berger et al.	2006	Medicine & Science in Sports & Exercise	Influence of continuous and interval training on oxygen uptake on-kinetics.	https://doi.org/10.1249/01.mss.0000191418.37709.81	United Kingdom	12	11	23	23	Young (age 18-50); Sedentary		Ex	Ex	CON				(1) LO group	(2) HI group	(3) Control group				Cycling	%VO2 max	%VO2 max	N/A CON				Yes	60	90	N/A CON					NR					Multiple Modalities	MICT	HIIT	N/A CON
7513	Millet et al.	2002	Medicine and Science in Sports and Exercise	Effects of concurrent endurance and strength training on running economy and VO2 kinetics.	https://doi.org/10.1097/00005768-200208000-00018	France	ND	ND	15	15	Young (age 18-50); Trained		Ex						(1) Endurance						Cycling; Running; Other: swimming	%VO2 max						No	70												Multiple Modalities	MICT
8876	Zimmer et al.	2018	Multiple Sclerosis Journal	High-intensity interval exercise improves cognitive performance and reduces matrix metalloproteinases-2 serum levels in persons with multiple sclerosis: A randomized controlled trial.	https://doi.org/10.1177/1352458517728342	Germany	38	19	57	57	Young (age 18-50); Old (age 51-x); Diseased	MS	Ex	Ex					(1) HIIT group	(2) Continuous group					Cycling	%VO2 max	%VO2 max					No	80	65					55 HRmax						Multiple Modalities	HIIT	MICT
8375	Wu et al.	2017	Nature	High-intensity Interval Training Improves Mitochondrial Function and Suppresses Thrombin Generation in Platelets undergoing Hypoxic Stress.	https://doi.org/10.1038/s41598-017-04035-7	Taiwan	0	45	45	45	Young (age 18-50); Healthy; Sedentary		Ex	Ex	CON				(1) Hit	(2) MCT	(3) Control				Cycling	%VO2 max	%VO2 max	N/A CON				No	80	60	N/A CON				40						Multiple Modalities	HIIT	MICT	N/A CON
8921	Matsuo et al.	2015	Nutrition, metabolism and cardiovascular diseases	Effect of aerobic exercise training followed by a low-calorie diet on metabolic syndrome risk factors in men.	https://doi.org/10.1016/j.numecd.2015.05.009	Japan	0	26	26	26	Young (age 18-50); Old (age 51-x); Sedentary; Diseased	Metabolic syndrome or pre metabolic syndrome	Ex	Ex					(1) HIIT	(2) MICT					Cycling	%VO2 max	%VO2 max					No	82.5	62.5					50						Multiple Modalities	HIIT	MICT
6003	Dünnwald et al.	2019	Physiology & Biochemistry	Supervised Short-term High-intensity Training on Plasma Irisin Concentrations in Type 2 Diabetic Patients.	https://doi.org/10.1055/a-0828-8047	Austria	4	10	14	14	Old (age 51-x); Diseased	T2D	Ex	Ex					(1) HIT group	(2) CMT group					Cycling	%VO2 max	%VO2 max					No	85	60					60						Multiple Modalities	HIIT	MICT
4074	Weng et al.	2013	PLOS One	Effects of interval and continuous exercise training on CD4 lymphocyte apoptotic and autophagic responses to hypoxic stress in sedentary men.	https://doi.org/10.1371/journal.pone.0080248	Taiwan	0	30	30	30	Young (age 18-50); Healthy; Sedentary		Ex	Ex	CON				(1) HIT group	(2) MCT group	(3) Control group				Cycling	%VO2 max	%VO2 max	N/A CON				No	80	60	N/A CON				40						Multiple Modalities	HIIT	MICT	N/A CON
7790	Kong et al.	2016	PLOS One	Comparison of High-Intensity Interval Training and Moderate-to-Vigorous Continuous Training for Cardiometabolic Health and Exercise Enjoyment in Obese Young Women: A Randomized Controlled Trial.	https://doi.org/10.1371/journal.pone.0158589	China	26	0	26	26	Young (age 18-50); Sedentary; Obese		Ex	Ex					(1) HIIT	(2) MICT					Cycling	%VO2 max	%VO2 max					No	100	70					Passive rest						Multiple Modalities	HIIT	MICT
8611	Scribbans et al.	2014	PLoS one	Fibre-specific responses to endurance and low volume high intensity interval training: striking similarities in acute and chronic adaptation.	https://doi.org/10.1371/journal.pone.0098119	Canada	3	16	19	19	Young (age 18-50); Recreationally active		Ex	Ex					(1) Endurance	(2) LV-HIT					Cycling	%VO2 max	%VO2 max					no	65	170						UL					Multiple Modalities	MICT	SIT
31219	Michalik et al.	2018	Pol. J. sport tourism	Interval training with active recovery and the physical capacity of recreational male runners	https://doi.org/10.2478/pjst-2018-0022	Poland	0	12	12	12	Young (age 18-50); Recreationally active		Ex	Ex					(1) Interval group	(2) Continuous group					Treadmill	%VO2 max	%VO2 max					No	100	75					65						Multiple Modalities	HIIT	MICT
8597	Tsai et al.	2016	Scientific Reports	Exercise Training Alleviates Hypoxia-induced Mitochondrial Dysfunction in the Lymphocytes of Sedentary Males.	https://doi.org/10.1038/srep35170	Taiwan	0	60	60	60	Young (age 18-50); Healthy; Untrained; Sedentary		Ex	Ex	CON				(1) Hit	(2) MICT	(3) Control				Cycling	%VO2 max	%VO2 max	N/A CON				No	80	60	N/A CON				40						Multiple Modalities	HIIT	MICT	N/A CON
10438	Scott et al.	2019	The Journal of Clinical Endocrinology and Metabolism	High-Intensity Interval Training Improves Aerobic Capacity Without a Detrimental Decline in Blood Glucose in People with Type 1 Diabetes	https://doi.org/10.1210/jc.2018-01309	United Kingdom	4	10	14	14	Young (age 18-50); Sedentary; Diseased	type 1 diabetes	Ex	Ex					(1) HIIT	(2) MICT					Cycling	%VO2 max	%VO2 max					Yes	100	65					50 W						Multiple Modalities	HIIT	MICT
8699	Klonizakis et al.	2014	The Journal of The North American Menopause Society	Low-volume high-intensity interval training rapidly improves cardiopulmonary function in postmenopausal women.	https://doi.org/10.1097/gme.0000000000000208	United Kingdom	18	0	18	18	Old (age 51-x); Other: postmenopausal		Ex	Ex					(1) HIT	(2) Continuous training					Cycling	%WR max/PPO	%WR max/PPO					Yes	100	65					30W						Multiple Modalities	HIIT	MICT
8631	Ciolac et al.	2010	Hypertension Research	Effects of high-intensity aerobic interval training vs. moderate exercise on hemodynamic, metabolic and neuro-humoral abnormalities of young normotensive women at high familial risk for hypertension.	https://doi.org/10.1038/hr.2010.72	Brazil	44	0	44	44	Young (age 18-50); Healthy; Other: high genetic risk of hypotension (and normotensive)		Ex	Ex	CON	CON			(1) FH+ and ait	(2) FH+ and CMT	(3) FH+ control	(4) FH- control			Treadmill	%VO2 max	%VO2 max	N/A CON	N/A CON			No	85	65	N/A CON	N/A CON			55						Multiple Modalities	HIIT	MICT	N/A CON	N/A CON
11022	Hanssen et al.	2018	Frontiers in Psychiatry	Effects of endurance exercise modalities on arterial stiffness in patients suffering from unipolar depression: A randomized controlled trial	https://doi.org/10.3389/fpsyt.2017.00311	Germany	25	9	34	34	Young (age 18-50); Diseased	unipolar depression	Ex	Ex					(1) High-intensity low volume	(2) Moderate continuous					Cycling	%VO2 max	%VO2 max					No	80	60					Passive rest						Multiple Modalities	HIIT	MICT
18909	Morris et al.	2002	Medicine & Science In Sports & Exercise	Rate and amplitude of adaptation to intermittent and continuous exercise in older men	https://doi.org/10.1097/00005768-200203000-00014	Australia	0	25	25	25	Old (age 51-x); Healthy		Ex	Ex	CON				(1) Continuous	(2) Intermittent	(3) Control				Cycling	%VO2 max	%VO2 max	N/A CON				No	72.5	72.5	N/A CON					Passive rest					Multiple Modalities	MICT	HIIT	N/A CON
33270	O'Neil et al.	2022	Cytokine	Salivary concentrations of IL-8 and IL-1ra after HIIT and MICT in young, healthy adults: A randomized exercise study.	https://doi.org/10.1016/j.cyto.2022.155965	Canada	14	9	23	23	Young (age 18-50); Healthy		Ex	Ex					(1)HIIT	(2)MICT					Cycling	%WR max/PPO	%WR max/PPO					No	90	50					10						Multiple Modalities	HIIT	MICT
40505	Sun et al.	2022	Frontiers in Nutrition	Effects of Low-Carbohydrate Diet and Exercise Training on Gut Microbiota	https://doi.org/10.3389/fnut.2022.884550	China	36	0	36	36	Young (age 18-50); Healthy; Overweight; Obese		Ex	Ex	CON				(1) Low Carbs HIIT	(2) Low Carbs MICT	(3) CON Low Carbs				Cycling	%VO2 max	%VO2 max	N/A CON				No	250	55	N/A CON				Passive rest						Multiple Modalities	SIT	MICT	N/A CON
40619	Lu et al.	2022	Journal of Exercise Science & Fitness	Effects of 8-week High-Intensity Interval Training and Moderate-Intensity Continuous Training on Bone Metabolism in Sedentary Young Females	https://doi.org/10.1016/j.jesf.2022.01.001	China	26	0	26	26	Young (age 18-50); Healthy; Sedentary		Ex	Ex					(1) HIIT Group	(2) MICT Group					Treadmill	%VO2 max	%VO2 max					Yes	85	65					35						Multiple Modalities	HIIT	MICT
33071	Marillier et al.	2022	Hal Open Science	High-intensity interval training to promote cerebral oxygenation and affective valence during exercise in individuals with obesity. Rehabilitative exercise training in obesity	https://doi.org/10.1080/02640414.2022.2086658	France	6	14	20	20	Young (age 18-50); Old (age 51-x); Healthy; Sedentary; Obese		Ex	Ex					(1) MICT	(2) HIIT					Cycling	%WR max/PPO	%WR max/PPO					Yes	50	100						Passive rest					Multiple Modalities	HIIT	MICT
40682	Mendelson et al.	2022	Journal of Exercise Science & Fitness	Effects of high intensity interval training on sustained reduction in cardiometabolic risk associated with overweight/obesity. A randomized trial	https://doi.org/10.1016/j.jesf.2022.03.001	France	19	41	60	60	Young (age 18-50); Untrained; Obese		Ex	Ex	Ex				(1) MICT	(2) HIIT	(3) HIIT Recovery Modulation				Cycling	%WR max/PPO	%WR max/PPO	%WR max/PPO				Yes	50	100	100					Passive rest	Passive rest				Multiple Modalities	MICT	HIIT	HIIT
40727	Saeidi et al.	2022	Frontiers in Physiology	Differential Effects of Exercise Programs on Neuregulin 4, Body Composition and Cardiometabolic Risk Factors in Men With Obesity	https://doi.org/10.3389/fphys.2021.797574	Iran	0	60	60	60	Young (age 18-50); Sedentary; Obese		Ex	Ex	CON				(1) MICT Group	(2) HIIT Group	(3) CON Group				Treadmill; Running	%VO2 max	%VO2 max	N/A CON				No	70	90	N/A CON					50					Multiple Modalities	MICT	HIIT	N/A CON
33186	Isanejad et al.	2023	Sport and Health Science	Comparison of the effects of high-intensity interval and moderate-intensity continuous training on inflammatory markers, cardiorespiratory fitness, and quality of life in breast cancer patients.	https://doi.org/10.1016/j.jshs.2023.07.001	Iran	30	0	30	30	Young (age 18-50); Old (age 51-x); Diseased; Other: chemotherapy/radiotherapy, receiving endocrine therapy	non-metastic breast cancer	Ex	Ex	CON				(1) HIIT	(2) MICT	(3) CON				Treadmill	%VO2 max	%VO2 max	N/A CON				No	90	60	N/A CON				60						Multiple Modalities	HIIT	MICT	N/A CON
35838	Sánchez-Polo et al.	2023	Journal of Cardiovascular Nursing	Moderate-Intensity Continuous Training Versus Moderate-Intensity Interval Training: Effects on Cardiometabolic Factors in Spanish Obese Adults	https://doi.org/10.1097/jcn.0000000000000994	Spain	112	47	159	159	Young (age 18-50); Old (age 51-x); Healthy; Overweight; Obese		Ex	Ex	CON				(1) MICT Group	(2) MIIT Group	(3) CON Group				Cycling	%VO2 max	%VO2 max	N/A CON				Yes	70	70	N/A CON					<20W					Multiple Modalities	MICT	HIIT	N/A CON
33320	Murillo et al.	2022	Diabetes & Metabolism	High Intensity Interval Training reduces hypoglycemic events compared with continuous aerobic training in individuals with type 1 diabetes: HIIT and hypoglycemia in type 1 diabetes.	https://doi.org/10.1016/j.diabet.2022.101361	Spain	42	14	56	56	Young (age 18-50); Healthy; Sedentary; Diseased	Type 1 Diabetes Mellitus	Ex	Ex	Ex	Ex			(1)HIIT	(2)MICT	(3)HIIT+healthy	(4)MICT+healthy			Cycling	%VO2 max	%VO2 max	%VO2 max	%VO2 max			No	110	67.5	110	67.5			45		45				Multiple Modalities	SIT	MICT	SIT	MICT
33061	Lin et al.	2022	Medicine & Science in Sports & Exercise	Exercise Training Improves Mitochondrial Bioenergetics of Natural Killer Cells.	https://doi.org/10.1249/mss.0000000000002842	Taiwan	0	60	60	60	Young (age 18-50); Healthy; Sedentary		Ex	Ex	CON				(1)HIIT	(2)MICT	(3)CON				Cycling	%VO2 max	%VO2 max	N/A CON				No	80	60	N/A CON				40						Multiple Modalities	HIIT	MICT	N/A CON
33314	Findikoglu et al.	2023	European Journal of Sport Science	Is isoenergetic high-intensity interval exercise superior to moderate-intensity continuous exercise for cardiometabolic risk factors in individuals with type 2 diabetes mellitus? A single-blinded randomized controlled study.	https://doi.org/10.1080/17461391.2023.2167238	Turkey	51	9	60	60	Young (age 18-50); Old (age 51-x); Diseased	Type 2 diabetes mellitus	Ex	Ex	CON				(1)HIIT	(2)MICT	(3) CON				Cycling	%VO2 max	%VO2 max	N/A CON				Yes	90	50	N/A CON				30						Multiple Modalities	HIIT	MICT	N/A CON
36743	Billany et al.	2022	Pilot and Feasibility Studies	Feasibility and acceptability of high-intensity interval training and moderate-intensity continuous training in kidney transplant recipients: the PACE-KD study	https://doi.org/10.1186/s40814-022-01067-3	United Kingdom	6	14	20	20	Young (age 18-50); Old (age 51-x); Other: Kidney transplant recipient		Ex	Ex	Ex				(1) HIITa	(2) HIITb	(3) MICT				Cycling	%VO2 max	%VO2 max	%VO2 max				Yes	85	85	55				60	60					Multiple Modalities	HIIT	HIIT	MICT
8957	Schubert et al.	2017	Appl Physiol Nutr Metab	Impact of 4 weeks of interval training on resting metabolic rate, fitness, and health-related outcomes.	https://doi.org/10.1139/apnm-2017-0268	United States	17	13	30	30	Young (age 18-50); Healthy; Recreationally active		Ex	Ex	CON				(1) HIIT	(2) SIT	(3) Control				Cycling	%WR max/PPO	%WR max/PPO	N/A CON				Yes	90	250	N/A CON				10	10					Multiple Modalities	HIIT	SIT	N/A CON
7994	Akca & Aras	2015	Journal of Strength and Conditioning Research	Comparison of Rowing Performance Improvements Following Various High-Intensity Interval Trainings.	https://doi.org/10.1519/jsc.0000000000000870	Turkey	0	20	20	20	Young (age 18-50); Healthy; Trained		Ex	Ex					(1) HIT	(2) SMIT					Other: Rowing ergometer	%WR max/PPO	%WR max/PPO					No	90	150					40	40					Multiple Modalities	HIIT	SIT
9014	Astorino et al.	2017	Medicine & Science in Sports & Exercise	High-Intensity Interval Training Increases Cardiac Output and VO2max.	https://doi.org/10.1249/mss.0000000000001099	United States	37	34	71	71	Young (age 18-50); Healthy; Recreationally active		Ex	Ex	Ex	CON			(1) HIIT+SIT	(2) HIIT+HIIThiVol	(3) HIIT+PER	(4) Con			Cycling	%WR max/PPO	%WR max/PPO	%WR max/PPO	N/A CON			Yes	120	90	105	N/A CON			ND	ND	ND				Multiple Modalities	SIT	HIIT	SIT	N/A CON
7009	Laursen et al.	2002	American College of Sports Medicine	Interval training program optimization in highly trained endurance cyclists.	https://doi.org/10.1097/00005768-200211000-00017	Australia	0	38	38	38	Young (age 18-50); Trained		Ex	Ex	Ex	CON			(1) HIIT1	(2) HIIT2	(3) HIIT3	(4) CON			Cycling	%WR max/PPO	%WR max/PPO	%WR max/PPO	N/A CON			No	100	100	175	N/A CON			NR	NR	NR				Multiple Modalities	HIIT	HIIT	SIT	N/A CON
8776	Camacho-Cardenosa et al.	2020	European Journal of Applied Physiology	Repeated sprint in hypoxia as a time-metabolic efficient strategy to improve physical fitness of obese women.	https://doi.org/10.1007/s00421-020-04344-2	Spain	61	0	61	61	Young (age 18-50); Sedentary; Obese; Other: fat % > 29.9, premenopausal		Ex	Ex	Ex	Ex			(1) IHT	(2) INT	(3) RSH	(4) RSN			Cycling	%WR max/PPO	%WR max/PPO	%WR max/PPO	%WR max/PPO			Yes	90	90	130	130			60	60	60	60			Multiple Modalities	HIIT	HIIT	SIT	SIT
[truncated: 32 more columns]
